# Supplementary material for: Pocillopora spp. growth analysis on restoration structures in an Eastern Tropical Pacific upwelling area
Source: PeerJ. 2022 Jun 23;10:e13248. doi: 10.7717/peerj.13248 (PMC9233897; doi:10.7717/peerj.13248)
Supplement: Supplemental Information 2 [file peerj-10-13248-s002.csv]

	Date	Time	Temp	Site	Month	Year	Month_year	Upwelling
2906	1/1/2020	0:00:00	27.628	Jicaro	enero	2020	ene-20	1
2907	1/1/2020	0:30:00	27.53	Jicaro	enero	2020	ene-20	1
2908	1/1/2020	1:00:00	27.407	Jicaro	enero	2020	ene-20	1
2909	1/1/2020	1:30:00	27.554	Jicaro	enero	2020	ene-20	1
2910	1/1/2020	2:00:00	27.284	Jicaro	enero	2020	ene-20	1
2911	1/1/2020	2:30:00	27.333	Jicaro	enero	2020	ene-20	1
2912	1/1/2020	3:00:00	27.407	Jicaro	enero	2020	ene-20	1
2913	1/1/2020	3:30:00	27.186	Jicaro	enero	2020	ene-20	1
2914	1/1/2020	4:00:00	27.21	Jicaro	enero	2020	ene-20	1
2915	1/1/2020	4:30:00	27.186	Jicaro	enero	2020	ene-20	1
2916	1/1/2020	5:00:00	27.136	Jicaro	enero	2020	ene-20	1
2917	1/1/2020	5:30:00	27.136	Jicaro	enero	2020	ene-20	1
2918	1/1/2020	6:00:00	27.21	Jicaro	enero	2020	ene-20	1
2919	1/1/2020	6:30:00	27.235	Jicaro	enero	2020	ene-20	1
2920	1/1/2020	7:00:00	27.161	Jicaro	enero	2020	ene-20	1
2921	1/1/2020	7:30:00	27.235	Jicaro	enero	2020	ene-20	1
2922	1/1/2020	8:00:00	27.333	Jicaro	enero	2020	ene-20	1
2923	1/1/2020	8:30:00	27.333	Jicaro	enero	2020	ene-20	1
2924	1/1/2020	9:00:00	27.235	Jicaro	enero	2020	ene-20	1
2925	1/1/2020	9:30:00	27.235	Jicaro	enero	2020	ene-20	1
2926	1/1/2020	10:00:00	27.259	Jicaro	enero	2020	ene-20	1
2927	1/1/2020	10:30:00	27.284	Jicaro	enero	2020	ene-20	1
2928	1/1/2020	11:00:00	27.382	Jicaro	enero	2020	ene-20	1
2929	1/1/2020	11:30:00	27.456	Jicaro	enero	2020	ene-20	1
2930	1/1/2020	12:00:00	27.382	Jicaro	enero	2020	ene-20	1
2931	1/1/2020	12:30:00	27.456	Jicaro	enero	2020	ene-20	1
2932	1/1/2020	13:00:00	27.604	Jicaro	enero	2020	ene-20	1
2933	1/1/2020	13:30:00	27.333	Jicaro	enero	2020	ene-20	1
2934	1/1/2020	14:00:00	27.456	Jicaro	enero	2020	ene-20	1
2935	1/1/2020	14:30:00	27.481	Jicaro	enero	2020	ene-20	1
2936	1/1/2020	15:00:00	27.382	Jicaro	enero	2020	ene-20	1
2937	1/1/2020	15:30:00	27.481	Jicaro	enero	2020	ene-20	1
2938	1/1/2020	16:00:00	27.382	Jicaro	enero	2020	ene-20	1
2939	1/1/2020	16:30:00	27.407	Jicaro	enero	2020	ene-20	1
2940	1/1/2020	17:00:00	27.333	Jicaro	enero	2020	ene-20	1
2941	1/1/2020	17:30:00	27.407	Jicaro	enero	2020	ene-20	1
2942	1/1/2020	18:00:00	27.382	Jicaro	enero	2020	ene-20	1
2943	1/1/2020	18:30:00	27.284	Jicaro	enero	2020	ene-20	1
2944	1/1/2020	19:00:00	27.284	Jicaro	enero	2020	ene-20	1
2945	1/1/2020	19:30:00	27.284	Jicaro	enero	2020	ene-20	1
2946	1/1/2020	20:00:00	27.308	Jicaro	enero	2020	ene-20	1
2947	1/1/2020	20:30:00	27.333	Jicaro	enero	2020	ene-20	1
2948	1/1/2020	21:00:00	27.358	Jicaro	enero	2020	ene-20	1
2949	1/1/2020	21:30:00	27.358	Jicaro	enero	2020	ene-20	1
2950	1/1/2020	22:00:00	27.358	Jicaro	enero	2020	ene-20	1
2951	1/1/2020	22:30:00	27.358	Jicaro	enero	2020	ene-20	1
2952	1/1/2020	23:00:00	27.382	Jicaro	enero	2020	ene-20	1
2953	1/1/2020	23:30:00	27.358	Jicaro	enero	2020	ene-20	1
2954	2/1/2020	0:00:00	27.382	Jicaro	enero	2020	ene-20	1
2955	2/1/2020	0:30:00	27.431	Jicaro	enero	2020	ene-20	1
2956	2/1/2020	1:00:00	27.481	Jicaro	enero	2020	ene-20	1
2957	2/1/2020	1:30:00	27.53	Jicaro	enero	2020	ene-20	1
2958	2/1/2020	2:00:00	27.653	Jicaro	enero	2020	ene-20	1
2959	2/1/2020	2:30:00	27.702	Jicaro	enero	2020	ene-20	1
2960	2/1/2020	3:00:00	27.628	Jicaro	enero	2020	ene-20	1
2961	2/1/2020	3:30:00	27.554	Jicaro	enero	2020	ene-20	1
2962	2/1/2020	4:00:00	27.579	Jicaro	enero	2020	ene-20	1
2963	2/1/2020	4:30:00	27.751	Jicaro	enero	2020	ene-20	1
2964	2/1/2020	5:00:00	27.677	Jicaro	enero	2020	ene-20	1
2965	2/1/2020	5:30:00	27.776	Jicaro	enero	2020	ene-20	1
2966	2/1/2020	6:00:00	27.579	Jicaro	enero	2020	ene-20	1
2967	2/1/2020	6:30:00	27.604	Jicaro	enero	2020	ene-20	1
2968	2/1/2020	7:00:00	27.579	Jicaro	enero	2020	ene-20	1
2969	2/1/2020	7:30:00	27.604	Jicaro	enero	2020	ene-20	1
2970	2/1/2020	8:00:00	27.628	Jicaro	enero	2020	ene-20	1
2971	2/1/2020	8:30:00	27.702	Jicaro	enero	2020	ene-20	1
2972	2/1/2020	9:00:00	27.751	Jicaro	enero	2020	ene-20	1
2973	2/1/2020	9:30:00	27.751	Jicaro	enero	2020	ene-20	1
2974	2/1/2020	10:00:00	27.801	Jicaro	enero	2020	ene-20	1
2975	2/1/2020	10:30:00	27.801	Jicaro	enero	2020	ene-20	1
2976	2/1/2020	11:00:00	27.85	Jicaro	enero	2020	ene-20	1
2977	2/1/2020	11:30:00	27.85	Jicaro	enero	2020	ene-20	1
2978	2/1/2020	12:00:00	27.751	Jicaro	enero	2020	ene-20	1
2979	2/1/2020	12:30:00	27.751	Jicaro	enero	2020	ene-20	1
2980	2/1/2020	13:00:00	27.776	Jicaro	enero	2020	ene-20	1
2981	2/1/2020	13:30:00	27.776	Jicaro	enero	2020	ene-20	1
2982	2/1/2020	14:00:00	27.727	Jicaro	enero	2020	ene-20	1
2983	2/1/2020	14:30:00	27.727	Jicaro	enero	2020	ene-20	1
2984	2/1/2020	15:00:00	27.702	Jicaro	enero	2020	ene-20	1
2985	2/1/2020	15:30:00	27.751	Jicaro	enero	2020	ene-20	1
2986	2/1/2020	16:00:00	27.875	Jicaro	enero	2020	ene-20	1
2987	2/1/2020	16:30:00	27.776	Jicaro	enero	2020	ene-20	1
2988	2/1/2020	17:00:00	27.677	Jicaro	enero	2020	ene-20	1
2989	2/1/2020	17:30:00	27.677	Jicaro	enero	2020	ene-20	1
2990	2/1/2020	18:00:00	27.677	Jicaro	enero	2020	ene-20	1
2991	2/1/2020	18:30:00	27.751	Jicaro	enero	2020	ene-20	1
2992	2/1/2020	19:00:00	27.801	Jicaro	enero	2020	ene-20	1
2993	2/1/2020	19:30:00	27.751	Jicaro	enero	2020	ene-20	1
2994	2/1/2020	20:00:00	27.924	Jicaro	enero	2020	ene-20	1
2995	2/1/2020	20:30:00	28.072	Jicaro	enero	2020	ene-20	1
2996	2/1/2020	21:00:00	28.122	Jicaro	enero	2020	ene-20	1
2997	2/1/2020	21:30:00	28.048	Jicaro	enero	2020	ene-20	1
2998	2/1/2020	22:00:00	28.023	Jicaro	enero	2020	ene-20	1
2999	2/1/2020	22:30:00	28.023	Jicaro	enero	2020	ene-20	1
3000	2/1/2020	23:00:00	28.171	Jicaro	enero	2020	ene-20	1
3001	2/1/2020	23:30:00	28.072	Jicaro	enero	2020	ene-20	1
3002	3/1/2020	0:00:00	28.171	Jicaro	enero	2020	ene-20	1
3003	3/1/2020	0:30:00	28.196	Jicaro	enero	2020	ene-20	1
3004	3/1/2020	1:00:00	28.171	Jicaro	enero	2020	ene-20	1
3005	3/1/2020	1:30:00	28.171	Jicaro	enero	2020	ene-20	1
3006	3/1/2020	2:00:00	28.171	Jicaro	enero	2020	ene-20	1
3007	3/1/2020	2:30:00	28.171	Jicaro	enero	2020	ene-20	1
3008	3/1/2020	3:00:00	28.122	Jicaro	enero	2020	ene-20	1
3009	3/1/2020	3:30:00	28.097	Jicaro	enero	2020	ene-20	1
3010	3/1/2020	4:00:00	28.147	Jicaro	enero	2020	ene-20	1
3011	3/1/2020	4:30:00	28.171	Jicaro	enero	2020	ene-20	1
3012	3/1/2020	5:00:00	28.171	Jicaro	enero	2020	ene-20	1
3013	3/1/2020	5:30:00	28.196	Jicaro	enero	2020	ene-20	1
3014	3/1/2020	6:00:00	28.147	Jicaro	enero	2020	ene-20	1
3015	3/1/2020	6:30:00	28.171	Jicaro	enero	2020	ene-20	1
3016	3/1/2020	7:00:00	28.171	Jicaro	enero	2020	ene-20	1
3017	3/1/2020	7:30:00	28.196	Jicaro	enero	2020	ene-20	1
3018	3/1/2020	8:00:00	28.196	Jicaro	enero	2020	ene-20	1
3019	3/1/2020	8:30:00	28.221	Jicaro	enero	2020	ene-20	1
3020	3/1/2020	9:00:00	28.221	Jicaro	enero	2020	ene-20	1
3021	3/1/2020	9:30:00	28.221	Jicaro	enero	2020	ene-20	1
3022	3/1/2020	10:00:00	28.245	Jicaro	enero	2020	ene-20	1
3023	3/1/2020	10:30:00	28.221	Jicaro	enero	2020	ene-20	1
3024	3/1/2020	11:00:00	28.245	Jicaro	enero	2020	ene-20	1
3025	3/1/2020	11:30:00	28.27	Jicaro	enero	2020	ene-20	1
3026	3/1/2020	12:00:00	28.27	Jicaro	enero	2020	ene-20	1
3027	3/1/2020	12:30:00	28.27	Jicaro	enero	2020	ene-20	1
3028	3/1/2020	13:00:00	28.32	Jicaro	enero	2020	ene-20	1
3029	3/1/2020	13:30:00	28.394	Jicaro	enero	2020	ene-20	1
3030	3/1/2020	14:00:00	28.32	Jicaro	enero	2020	ene-20	1
3031	3/1/2020	14:30:00	28.419	Jicaro	enero	2020	ene-20	1
3032	3/1/2020	15:00:00	28.419	Jicaro	enero	2020	ene-20	1
3033	3/1/2020	15:30:00	28.345	Jicaro	enero	2020	ene-20	1
3034	3/1/2020	16:00:00	28.419	Jicaro	enero	2020	ene-20	1
3035	3/1/2020	16:30:00	28.419	Jicaro	enero	2020	ene-20	1
3036	3/1/2020	17:00:00	28.394	Jicaro	enero	2020	ene-20	1
3037	3/1/2020	17:30:00	28.345	Jicaro	enero	2020	ene-20	1
3038	3/1/2020	18:00:00	28.369	Jicaro	enero	2020	ene-20	1
3039	3/1/2020	18:30:00	28.468	Jicaro	enero	2020	ene-20	1
3040	3/1/2020	19:00:00	28.345	Jicaro	enero	2020	ene-20	1
3041	3/1/2020	19:30:00	28.345	Jicaro	enero	2020	ene-20	1
3042	3/1/2020	20:00:00	28.419	Jicaro	enero	2020	ene-20	1
3043	3/1/2020	20:30:00	28.444	Jicaro	enero	2020	ene-20	1
3044	3/1/2020	21:00:00	28.444	Jicaro	enero	2020	ene-20	1
3045	3/1/2020	21:30:00	28.444	Jicaro	enero	2020	ene-20	1
3046	3/1/2020	22:00:00	28.419	Jicaro	enero	2020	ene-20	1
3047	3/1/2020	22:30:00	28.394	Jicaro	enero	2020	ene-20	1
3048	3/1/2020	23:00:00	28.369	Jicaro	enero	2020	ene-20	1
3049	3/1/2020	23:30:00	28.369	Jicaro	enero	2020	ene-20	1
3050	4/1/2020	0:00:00	28.369	Jicaro	enero	2020	ene-20	1
3051	4/1/2020	0:30:00	28.369	Jicaro	enero	2020	ene-20	1
3052	4/1/2020	1:00:00	28.369	Jicaro	enero	2020	ene-20	1
3053	4/1/2020	1:30:00	28.32	Jicaro	enero	2020	ene-20	1
3054	4/1/2020	2:00:00	28.369	Jicaro	enero	2020	ene-20	1
3055	4/1/2020	2:30:00	28.369	Jicaro	enero	2020	ene-20	1
3056	4/1/2020	3:00:00	28.394	Jicaro	enero	2020	ene-20	1
3057	4/1/2020	3:30:00	28.394	Jicaro	enero	2020	ene-20	1
3058	4/1/2020	4:00:00	28.394	Jicaro	enero	2020	ene-20	1
3059	4/1/2020	4:30:00	28.369	Jicaro	enero	2020	ene-20	1
3060	4/1/2020	5:00:00	28.345	Jicaro	enero	2020	ene-20	1
3061	4/1/2020	5:30:00	28.345	Jicaro	enero	2020	ene-20	1
3062	4/1/2020	6:00:00	28.369	Jicaro	enero	2020	ene-20	1
3063	4/1/2020	6:30:00	28.32	Jicaro	enero	2020	ene-20	1
3064	4/1/2020	7:00:00	28.295	Jicaro	enero	2020	ene-20	1
3065	4/1/2020	7:30:00	28.32	Jicaro	enero	2020	ene-20	1
3066	4/1/2020	8:00:00	28.32	Jicaro	enero	2020	ene-20	1
3067	4/1/2020	8:30:00	28.369	Jicaro	enero	2020	ene-20	1
3068	4/1/2020	9:00:00	28.419	Jicaro	enero	2020	ene-20	1
3069	4/1/2020	9:30:00	28.419	Jicaro	enero	2020	ene-20	1
3070	4/1/2020	10:00:00	28.419	Jicaro	enero	2020	ene-20	1
3071	4/1/2020	10:30:00	28.419	Jicaro	enero	2020	ene-20	1
3072	4/1/2020	11:00:00	28.444	Jicaro	enero	2020	ene-20	1
3073	4/1/2020	11:30:00	28.444	Jicaro	enero	2020	ene-20	1
3074	4/1/2020	12:00:00	28.468	Jicaro	enero	2020	ene-20	1
3075	4/1/2020	12:30:00	28.468	Jicaro	enero	2020	ene-20	1
3076	4/1/2020	13:00:00	28.468	Jicaro	enero	2020	ene-20	1
3077	4/1/2020	13:30:00	28.518	Jicaro	enero	2020	ene-20	1
3078	4/1/2020	14:00:00	28.493	Jicaro	enero	2020	ene-20	1
3079	4/1/2020	14:30:00	28.493	Jicaro	enero	2020	ene-20	1
3080	4/1/2020	15:00:00	28.444	Jicaro	enero	2020	ene-20	1
3081	4/1/2020	15:30:00	28.493	Jicaro	enero	2020	ene-20	1
3082	4/1/2020	16:00:00	28.518	Jicaro	enero	2020	ene-20	1
3083	4/1/2020	16:30:00	28.493	Jicaro	enero	2020	ene-20	1
3084	4/1/2020	17:00:00	28.468	Jicaro	enero	2020	ene-20	1
3085	4/1/2020	17:30:00	28.468	Jicaro	enero	2020	ene-20	1
3086	4/1/2020	18:00:00	28.518	Jicaro	enero	2020	ene-20	1
3087	4/1/2020	18:30:00	28.493	Jicaro	enero	2020	ene-20	1
3088	4/1/2020	19:00:00	28.493	Jicaro	enero	2020	ene-20	1
3089	4/1/2020	19:30:00	28.518	Jicaro	enero	2020	ene-20	1
3090	4/1/2020	20:00:00	28.493	Jicaro	enero	2020	ene-20	1
3091	4/1/2020	20:30:00	28.493	Jicaro	enero	2020	ene-20	1
3092	4/1/2020	21:00:00	28.543	Jicaro	enero	2020	ene-20	1
3093	4/1/2020	21:30:00	28.518	Jicaro	enero	2020	ene-20	1
3094	4/1/2020	22:00:00	28.543	Jicaro	enero	2020	ene-20	1
3095	4/1/2020	22:30:00	28.568	Jicaro	enero	2020	ene-20	1
3096	4/1/2020	23:00:00	28.543	Jicaro	enero	2020	ene-20	1
3097	4/1/2020	23:30:00	28.518	Jicaro	enero	2020	ene-20	1
3098	5/1/2020	0:00:00	28.493	Jicaro	enero	2020	ene-20	1
3099	5/1/2020	0:30:00	28.493	Jicaro	enero	2020	ene-20	1
3100	5/1/2020	1:00:00	28.468	Jicaro	enero	2020	ene-20	1
3101	5/1/2020	1:30:00	28.468	Jicaro	enero	2020	ene-20	1
3102	5/1/2020	2:00:00	28.468	Jicaro	enero	2020	ene-20	1
3103	5/1/2020	2:30:00	28.444	Jicaro	enero	2020	ene-20	1
3104	5/1/2020	3:00:00	28.444	Jicaro	enero	2020	ene-20	1
3105	5/1/2020	3:30:00	28.444	Jicaro	enero	2020	ene-20	1
3106	5/1/2020	4:00:00	28.419	Jicaro	enero	2020	ene-20	1
3107	5/1/2020	4:30:00	28.394	Jicaro	enero	2020	ene-20	1
3108	5/1/2020	5:00:00	28.097	Jicaro	enero	2020	ene-20	1
3109	5/1/2020	5:30:00	28.369	Jicaro	enero	2020	ene-20	1
3110	5/1/2020	6:00:00	28.369	Jicaro	enero	2020	ene-20	1
3111	5/1/2020	6:30:00	28.345	Jicaro	enero	2020	ene-20	1
3112	5/1/2020	7:00:00	28.32	Jicaro	enero	2020	ene-20	1
3113	5/1/2020	7:30:00	28.295	Jicaro	enero	2020	ene-20	1
3114	5/1/2020	8:00:00	28.32	Jicaro	enero	2020	ene-20	1
3115	5/1/2020	8:30:00	28.369	Jicaro	enero	2020	ene-20	1
3116	5/1/2020	9:00:00	28.394	Jicaro	enero	2020	ene-20	1
3117	5/1/2020	9:30:00	28.394	Jicaro	enero	2020	ene-20	1
3118	5/1/2020	10:00:00	28.394	Jicaro	enero	2020	ene-20	1
3119	5/1/2020	10:30:00	28.468	Jicaro	enero	2020	ene-20	1
3120	5/1/2020	11:00:00	28.518	Jicaro	enero	2020	ene-20	1
3121	5/1/2020	11:30:00	28.568	Jicaro	enero	2020	ene-20	1
3122	5/1/2020	12:00:00	28.568	Jicaro	enero	2020	ene-20	1
3123	5/1/2020	12:30:00	28.568	Jicaro	enero	2020	ene-20	1
3124	5/1/2020	13:00:00	28.568	Jicaro	enero	2020	ene-20	1
3125	5/1/2020	13:30:00	28.593	Jicaro	enero	2020	ene-20	1
3126	5/1/2020	14:00:00	28.617	Jicaro	enero	2020	ene-20	1
3127	5/1/2020	14:30:00	28.593	Jicaro	enero	2020	ene-20	1
3128	5/1/2020	15:00:00	28.593	Jicaro	enero	2020	ene-20	1
3129	5/1/2020	15:30:00	28.568	Jicaro	enero	2020	ene-20	1
3130	5/1/2020	16:00:00	28.593	Jicaro	enero	2020	ene-20	1
3131	5/1/2020	16:30:00	28.568	Jicaro	enero	2020	ene-20	1
3132	5/1/2020	17:00:00	28.419	Jicaro	enero	2020	ene-20	1
3133	5/1/2020	17:30:00	28.518	Jicaro	enero	2020	ene-20	1
3134	5/1/2020	18:00:00	28.518	Jicaro	enero	2020	ene-20	1
3135	5/1/2020	18:30:00	28.543	Jicaro	enero	2020	ene-20	1
3136	5/1/2020	19:00:00	27.875	Jicaro	enero	2020	ene-20	1
3137	5/1/2020	19:30:00	27.235	Jicaro	enero	2020	ene-20	1
3138	5/1/2020	20:00:00	27.161	Jicaro	enero	2020	ene-20	1
3139	5/1/2020	20:30:00	27.431	Jicaro	enero	2020	ene-20	1
3140	5/1/2020	21:00:00	27.136	Jicaro	enero	2020	ene-20	1
3141	5/1/2020	21:30:00	27.063	Jicaro	enero	2020	ene-20	1
3142	5/1/2020	22:00:00	27.161	Jicaro	enero	2020	ene-20	1
3143	5/1/2020	22:30:00	27.308	Jicaro	enero	2020	ene-20	1
3144	5/1/2020	23:00:00	27.358	Jicaro	enero	2020	ene-20	1
3145	5/1/2020	23:30:00	27.505	Jicaro	enero	2020	ene-20	1
3146	6/1/2020	0:00:00	27.284	Jicaro	enero	2020	ene-20	1
3147	6/1/2020	0:30:00	27.628	Jicaro	enero	2020	ene-20	1
3148	6/1/2020	1:00:00	27.063	Jicaro	enero	2020	ene-20	1
3149	6/1/2020	1:30:00	27.308	Jicaro	enero	2020	ene-20	1
3150	6/1/2020	2:00:00	27.333	Jicaro	enero	2020	ene-20	1
3151	6/1/2020	2:30:00	26.744	Jicaro	enero	2020	ene-20	1
3152	6/1/2020	3:00:00	26.549	Jicaro	enero	2020	ene-20	1
3153	6/1/2020	3:30:00	26.402	Jicaro	enero	2020	ene-20	1
3154	6/1/2020	4:00:00	26.891	Jicaro	enero	2020	ene-20	1
3155	6/1/2020	4:30:00	26.646	Jicaro	enero	2020	ene-20	1
3156	6/1/2020	5:00:00	26.646	Jicaro	enero	2020	ene-20	1
3157	6/1/2020	5:30:00	27.136	Jicaro	enero	2020	ene-20	1
3158	6/1/2020	6:00:00	26.769	Jicaro	enero	2020	ene-20	1
3159	6/1/2020	6:30:00	26.451	Jicaro	enero	2020	ene-20	1
3160	6/1/2020	7:00:00	26.402	Jicaro	enero	2020	ene-20	1
3161	6/1/2020	7:30:00	26.329	Jicaro	enero	2020	ene-20	1
3162	6/1/2020	8:00:00	26.549	Jicaro	enero	2020	ene-20	1
3163	6/1/2020	8:30:00	26.622	Jicaro	enero	2020	ene-20	1
3164	6/1/2020	9:00:00	26.891	Jicaro	enero	2020	ene-20	1
3165	6/1/2020	9:30:00	26.989	Jicaro	enero	2020	ene-20	1
3166	6/1/2020	10:00:00	27.014	Jicaro	enero	2020	ene-20	1
3167	6/1/2020	10:30:00	27.087	Jicaro	enero	2020	ene-20	1
3168	6/1/2020	11:00:00	27.186	Jicaro	enero	2020	ene-20	1
3169	6/1/2020	11:30:00	27.235	Jicaro	enero	2020	ene-20	1
3170	6/1/2020	12:00:00	27.235	Jicaro	enero	2020	ene-20	1
3171	6/1/2020	12:30:00	27.21	Jicaro	enero	2020	ene-20	1
3172	6/1/2020	13:00:00	27.259	Jicaro	enero	2020	ene-20	1
3173	6/1/2020	13:30:00	27.259	Jicaro	enero	2020	ene-20	1
3174	6/1/2020	14:00:00	26.965	Jicaro	enero	2020	ene-20	1
3175	6/1/2020	14:30:00	26.867	Jicaro	enero	2020	ene-20	1
3176	6/1/2020	15:00:00	26.72	Jicaro	enero	2020	ene-20	1
3177	6/1/2020	15:30:00	26.671	Jicaro	enero	2020	ene-20	1
3178	6/1/2020	16:00:00	26.598	Jicaro	enero	2020	ene-20	1
3179	6/1/2020	16:30:00	26.818	Jicaro	enero	2020	ene-20	1
3180	6/1/2020	17:00:00	26.695	Jicaro	enero	2020	ene-20	1
3181	6/1/2020	17:30:00	26.72	Jicaro	enero	2020	ene-20	1
3182	6/1/2020	18:00:00	26.549	Jicaro	enero	2020	ene-20	1
3183	6/1/2020	18:30:00	26.402	Jicaro	enero	2020	ene-20	1
3184	6/1/2020	19:00:00	26.378	Jicaro	enero	2020	ene-20	1
3185	6/1/2020	19:30:00	26.378	Jicaro	enero	2020	ene-20	1
3186	6/1/2020	20:00:00	26.671	Jicaro	enero	2020	ene-20	1
3187	6/1/2020	20:30:00	26.329	Jicaro	enero	2020	ene-20	1
3188	6/1/2020	21:00:00	26.451	Jicaro	enero	2020	ene-20	1
3189	6/1/2020	21:30:00	26.671	Jicaro	enero	2020	ene-20	1
3190	6/1/2020	22:00:00	26.524	Jicaro	enero	2020	ene-20	1
3191	6/1/2020	22:30:00	26.549	Jicaro	enero	2020	ene-20	1
3192	6/1/2020	23:00:00	26.549	Jicaro	enero	2020	ene-20	1
3193	6/1/2020	23:30:00	26.573	Jicaro	enero	2020	ene-20	1
3194	7/1/2020	0:00:00	26.622	Jicaro	enero	2020	ene-20	1
3195	7/1/2020	0:30:00	26.671	Jicaro	enero	2020	ene-20	1
3196	7/1/2020	1:00:00	26.744	Jicaro	enero	2020	ene-20	1
3197	7/1/2020	1:30:00	26.5	Jicaro	enero	2020	ene-20	1
3198	7/1/2020	2:00:00	26.622	Jicaro	enero	2020	ene-20	1
3199	7/1/2020	2:30:00	26.793	Jicaro	enero	2020	ene-20	1
3200	7/1/2020	3:00:00	26.793	Jicaro	enero	2020	ene-20	1
3201	7/1/2020	3:30:00	26.573	Jicaro	enero	2020	ene-20	1
3202	7/1/2020	4:00:00	26.5	Jicaro	enero	2020	ene-20	1
3203	7/1/2020	4:30:00	26.5	Jicaro	enero	2020	ene-20	1
3204	7/1/2020	5:00:00	26.549	Jicaro	enero	2020	ene-20	1
3205	7/1/2020	5:30:00	26.524	Jicaro	enero	2020	ene-20	1
3206	7/1/2020	6:00:00	26.549	Jicaro	enero	2020	ene-20	1
3207	7/1/2020	6:30:00	26.573	Jicaro	enero	2020	ene-20	1
3208	7/1/2020	7:00:00	26.671	Jicaro	enero	2020	ene-20	1
3209	7/1/2020	7:30:00	26.818	Jicaro	enero	2020	ene-20	1
3210	7/1/2020	8:00:00	26.671	Jicaro	enero	2020	ene-20	1
3211	7/1/2020	8:30:00	26.622	Jicaro	enero	2020	ene-20	1
3212	7/1/2020	9:00:00	26.573	Jicaro	enero	2020	ene-20	1
3213	7/1/2020	9:30:00	26.646	Jicaro	enero	2020	ene-20	1
3214	7/1/2020	10:00:00	26.793	Jicaro	enero	2020	ene-20	1
3215	7/1/2020	10:30:00	26.671	Jicaro	enero	2020	ene-20	1
3216	7/1/2020	11:00:00	26.793	Jicaro	enero	2020	ene-20	1
3217	7/1/2020	11:30:00	26.671	Jicaro	enero	2020	ene-20	1
3218	7/1/2020	12:00:00	26.867	Jicaro	enero	2020	ene-20	1
3219	7/1/2020	12:30:00	26.744	Jicaro	enero	2020	ene-20	1
3220	7/1/2020	13:00:00	26.842	Jicaro	enero	2020	ene-20	1
3221	7/1/2020	13:30:00	26.891	Jicaro	enero	2020	ene-20	1
3222	7/1/2020	14:00:00	26.965	Jicaro	enero	2020	ene-20	1
3223	7/1/2020	14:30:00	27.161	Jicaro	enero	2020	ene-20	1
3224	7/1/2020	15:00:00	27.382	Jicaro	enero	2020	ene-20	1
3225	7/1/2020	15:30:00	27.554	Jicaro	enero	2020	ene-20	1
3226	7/1/2020	16:00:00	27.628	Jicaro	enero	2020	ene-20	1
3227	7/1/2020	16:30:00	27.554	Jicaro	enero	2020	ene-20	1
3228	7/1/2020	17:00:00	27.53	Jicaro	enero	2020	ene-20	1
3229	7/1/2020	17:30:00	27.53	Jicaro	enero	2020	ene-20	1
3230	7/1/2020	18:00:00	27.53	Jicaro	enero	2020	ene-20	1
3231	7/1/2020	18:30:00	27.505	Jicaro	enero	2020	ene-20	1
3232	7/1/2020	19:00:00	27.505	Jicaro	enero	2020	ene-20	1
3233	7/1/2020	19:30:00	27.431	Jicaro	enero	2020	ene-20	1
3234	7/1/2020	20:00:00	27.481	Jicaro	enero	2020	ene-20	1
3235	7/1/2020	20:30:00	27.112	Jicaro	enero	2020	ene-20	1
3236	7/1/2020	21:00:00	27.136	Jicaro	enero	2020	ene-20	1
3237	7/1/2020	21:30:00	27.431	Jicaro	enero	2020	ene-20	1
3238	7/1/2020	22:00:00	27.407	Jicaro	enero	2020	ene-20	1
3239	7/1/2020	22:30:00	27.382	Jicaro	enero	2020	ene-20	1
3240	7/1/2020	23:00:00	27.456	Jicaro	enero	2020	ene-20	1
3241	7/1/2020	23:30:00	27.431	Jicaro	enero	2020	ene-20	1
3242	8/1/2020	0:00:00	27.186	Jicaro	enero	2020	ene-20	1
3243	8/1/2020	0:30:00	27.087	Jicaro	enero	2020	ene-20	1
3244	8/1/2020	1:00:00	26.989	Jicaro	enero	2020	ene-20	1
3245	8/1/2020	1:30:00	27.259	Jicaro	enero	2020	ene-20	1
3246	8/1/2020	2:00:00	27.21	Jicaro	enero	2020	ene-20	1
3247	8/1/2020	2:30:00	27.235	Jicaro	enero	2020	ene-20	1
3248	8/1/2020	3:00:00	27.284	Jicaro	enero	2020	ene-20	1
3249	8/1/2020	3:30:00	27.21	Jicaro	enero	2020	ene-20	1
3250	8/1/2020	4:00:00	27.259	Jicaro	enero	2020	ene-20	1
3251	8/1/2020	4:30:00	27.235	Jicaro	enero	2020	ene-20	1
3252	8/1/2020	5:00:00	27.284	Jicaro	enero	2020	ene-20	1
3253	8/1/2020	5:30:00	27.284	Jicaro	enero	2020	ene-20	1
3254	8/1/2020	6:00:00	27.284	Jicaro	enero	2020	ene-20	1
3255	8/1/2020	6:30:00	27.308	Jicaro	enero	2020	ene-20	1
3256	8/1/2020	7:00:00	27.284	Jicaro	enero	2020	ene-20	1
3257	8/1/2020	7:30:00	27.284	Jicaro	enero	2020	ene-20	1
3258	8/1/2020	8:00:00	27.259	Jicaro	enero	2020	ene-20	1
3259	8/1/2020	8:30:00	27.235	Jicaro	enero	2020	ene-20	1
3260	8/1/2020	9:00:00	27.284	Jicaro	enero	2020	ene-20	1
3261	8/1/2020	9:30:00	27.308	Jicaro	enero	2020	ene-20	1
3262	8/1/2020	10:00:00	27.308	Jicaro	enero	2020	ene-20	1
3263	8/1/2020	10:30:00	27.308	Jicaro	enero	2020	ene-20	1
3264	8/1/2020	11:00:00	27.333	Jicaro	enero	2020	ene-20	1
3265	8/1/2020	11:30:00	27.333	Jicaro	enero	2020	ene-20	1
3266	8/1/2020	12:00:00	27.333	Jicaro	enero	2020	ene-20	1
3267	8/1/2020	12:30:00	27.333	Jicaro	enero	2020	ene-20	1
3268	8/1/2020	13:00:00	27.358	Jicaro	enero	2020	ene-20	1
3269	8/1/2020	13:30:00	27.358	Jicaro	enero	2020	ene-20	1
3270	8/1/2020	14:00:00	27.382	Jicaro	enero	2020	ene-20	1
3271	8/1/2020	14:30:00	27.358	Jicaro	enero	2020	ene-20	1
3272	8/1/2020	15:00:00	27.431	Jicaro	enero	2020	ene-20	1
3273	8/1/2020	15:30:00	27.456	Jicaro	enero	2020	ene-20	1
3274	8/1/2020	16:00:00	27.456	Jicaro	enero	2020	ene-20	1
3275	8/1/2020	16:30:00	27.407	Jicaro	enero	2020	ene-20	1
3276	8/1/2020	17:00:00	27.431	Jicaro	enero	2020	ene-20	1
3277	8/1/2020	17:30:00	27.431	Jicaro	enero	2020	ene-20	1
3278	8/1/2020	18:00:00	27.431	Jicaro	enero	2020	ene-20	1
3279	8/1/2020	18:30:00	27.431	Jicaro	enero	2020	ene-20	1
3280	8/1/2020	19:00:00	27.431	Jicaro	enero	2020	ene-20	1
3281	8/1/2020	19:30:00	27.407	Jicaro	enero	2020	ene-20	1
3282	8/1/2020	20:00:00	27.382	Jicaro	enero	2020	ene-20	1
3283	8/1/2020	20:30:00	27.382	Jicaro	enero	2020	ene-20	1
3284	8/1/2020	21:00:00	27.358	Jicaro	enero	2020	ene-20	1
3285	8/1/2020	21:30:00	27.358	Jicaro	enero	2020	ene-20	1
3286	8/1/2020	22:00:00	27.358	Jicaro	enero	2020	ene-20	1
3287	8/1/2020	22:30:00	27.333	Jicaro	enero	2020	ene-20	1
3288	8/1/2020	23:00:00	27.333	Jicaro	enero	2020	ene-20	1
3289	8/1/2020	23:30:00	27.333	Jicaro	enero	2020	ene-20	1
3290	9/1/2020	0:00:00	27.358	Jicaro	enero	2020	ene-20	1
3291	9/1/2020	0:30:00	27.136	Jicaro	enero	2020	ene-20	1
3292	9/1/2020	1:00:00	27.284	Jicaro	enero	2020	ene-20	1
3293	9/1/2020	1:30:00	27.014	Jicaro	enero	2020	ene-20	1
3294	9/1/2020	2:00:00	27.136	Jicaro	enero	2020	ene-20	1
3295	9/1/2020	2:30:00	27.333	Jicaro	enero	2020	ene-20	1
3296	9/1/2020	3:00:00	27.308	Jicaro	enero	2020	ene-20	1
3297	9/1/2020	3:30:00	27.21	Jicaro	enero	2020	ene-20	1
3298	9/1/2020	4:00:00	27.308	Jicaro	enero	2020	ene-20	1
3299	9/1/2020	4:30:00	26.891	Jicaro	enero	2020	ene-20	1
3300	9/1/2020	5:00:00	26.891	Jicaro	enero	2020	ene-20	1
3301	9/1/2020	5:30:00	26.867	Jicaro	enero	2020	ene-20	1
3302	9/1/2020	6:00:00	26.891	Jicaro	enero	2020	ene-20	1
3303	9/1/2020	6:30:00	26.891	Jicaro	enero	2020	ene-20	1
3304	9/1/2020	7:00:00	26.916	Jicaro	enero	2020	ene-20	1
3305	9/1/2020	7:30:00	26.916	Jicaro	enero	2020	ene-20	1
3306	9/1/2020	8:00:00	26.867	Jicaro	enero	2020	ene-20	1
3307	9/1/2020	8:30:00	26.818	Jicaro	enero	2020	ene-20	1
3308	9/1/2020	9:00:00	26.402	Jicaro	enero	2020	ene-20	1
3309	9/1/2020	9:30:00	26.598	Jicaro	enero	2020	ene-20	1
3310	9/1/2020	10:00:00	26.353	Jicaro	enero	2020	ene-20	1
3311	9/1/2020	10:30:00	26.524	Jicaro	enero	2020	ene-20	1
3312	9/1/2020	11:00:00	26.475	Jicaro	enero	2020	ene-20	1
3313	9/1/2020	11:30:00	26.769	Jicaro	enero	2020	ene-20	1
3314	9/1/2020	12:00:00	27.53	Jicaro	enero	2020	ene-20	1
3315	9/1/2020	12:30:00	27.53	Jicaro	enero	2020	ene-20	1
3316	9/1/2020	13:00:00	27.53	Jicaro	enero	2020	ene-20	1
3317	9/1/2020	13:30:00	27.554	Jicaro	enero	2020	ene-20	1
3318	9/1/2020	14:00:00	27.308	Jicaro	enero	2020	ene-20	1
3319	9/1/2020	14:30:00	27.579	Jicaro	enero	2020	ene-20	1
3320	9/1/2020	15:00:00	27.431	Jicaro	enero	2020	ene-20	1
3321	9/1/2020	15:30:00	27.431	Jicaro	enero	2020	ene-20	1
3322	9/1/2020	16:00:00	27.161	Jicaro	enero	2020	ene-20	1
3323	9/1/2020	16:30:00	26.5	Jicaro	enero	2020	ene-20	1
3324	9/1/2020	17:00:00	27.087	Jicaro	enero	2020	ene-20	1
3325	9/1/2020	17:30:00	26.769	Jicaro	enero	2020	ene-20	1
3326	9/1/2020	18:00:00	25.283	Jicaro	enero	2020	ene-20	1
3327	9/1/2020	18:30:00	25.016	Jicaro	enero	2020	ene-20	1
3328	9/1/2020	19:00:00	26.256	Jicaro	enero	2020	ene-20	1
3329	9/1/2020	19:30:00	26.842	Jicaro	enero	2020	ene-20	1
3330	9/1/2020	20:00:00	24.219	Jicaro	enero	2020	ene-20	1
3331	9/1/2020	20:30:00	25.065	Jicaro	enero	2020	ene-20	1
3332	9/1/2020	21:00:00	24.847	Jicaro	enero	2020	ene-20	1
3333	9/1/2020	21:30:00	24.677	Jicaro	enero	2020	ene-20	1
3334	9/1/2020	22:00:00	24.436	Jicaro	enero	2020	ene-20	1
3335	9/1/2020	22:30:00	24.074	Jicaro	enero	2020	ene-20	1
3336	9/1/2020	23:00:00	24.363	Jicaro	enero	2020	ene-20	1
3337	9/1/2020	23:30:00	24.532	Jicaro	enero	2020	ene-20	1
3338	10/1/2020	0:00:00	23.954	Jicaro	enero	2020	ene-20	1
3339	10/1/2020	0:30:00	24.653	Jicaro	enero	2020	ene-20	1
3340	10/1/2020	1:00:00	24.508	Jicaro	enero	2020	ene-20	1
3341	10/1/2020	1:30:00	24.653	Jicaro	enero	2020	ene-20	1
3342	10/1/2020	2:00:00	24.412	Jicaro	enero	2020	ene-20	1
3343	10/1/2020	2:30:00	24.46	Jicaro	enero	2020	ene-20	1
3344	10/1/2020	3:00:00	23.857	Jicaro	enero	2020	ene-20	1
3345	10/1/2020	3:30:00	23.954	Jicaro	enero	2020	ene-20	1
3346	10/1/2020	4:00:00	24.026	Jicaro	enero	2020	ene-20	1
3347	10/1/2020	4:30:00	24.002	Jicaro	enero	2020	ene-20	1
3348	10/1/2020	5:00:00	24.098	Jicaro	enero	2020	ene-20	1
3349	10/1/2020	5:30:00	24.098	Jicaro	enero	2020	ene-20	1
3350	10/1/2020	6:00:00	24.074	Jicaro	enero	2020	ene-20	1
3351	10/1/2020	6:30:00	24.074	Jicaro	enero	2020	ene-20	1
3352	10/1/2020	7:00:00	25.04	Jicaro	enero	2020	ene-20	1
3353	10/1/2020	7:30:00	25.331	Jicaro	enero	2020	ene-20	1
3354	10/1/2020	8:00:00	25.307	Jicaro	enero	2020	ene-20	1
3355	10/1/2020	8:30:00	25.283	Jicaro	enero	2020	ene-20	1
3356	10/1/2020	9:00:00	25.234	Jicaro	enero	2020	ene-20	1
3357	10/1/2020	9:30:00	25.137	Jicaro	enero	2020	ene-20	1
3358	10/1/2020	10:00:00	25.162	Jicaro	enero	2020	ene-20	1
3359	10/1/2020	10:30:00	25.137	Jicaro	enero	2020	ene-20	1
3360	10/1/2020	11:00:00	25.113	Jicaro	enero	2020	ene-20	1
3361	10/1/2020	11:30:00	25.186	Jicaro	enero	2020	ene-20	1
3362	10/1/2020	12:00:00	25.234	Jicaro	enero	2020	ene-20	1
3363	10/1/2020	12:30:00	25.234	Jicaro	enero	2020	ene-20	1
3364	10/1/2020	13:00:00	24.774	Jicaro	enero	2020	ene-20	1
3365	10/1/2020	13:30:00	24.726	Jicaro	enero	2020	ene-20	1
3366	10/1/2020	14:00:00	25.113	Jicaro	enero	2020	ene-20	1
3367	10/1/2020	14:30:00	24.919	Jicaro	enero	2020	ene-20	1
3368	10/1/2020	15:00:00	24.702	Jicaro	enero	2020	ene-20	1
3369	10/1/2020	15:30:00	24.774	Jicaro	enero	2020	ene-20	1
3370	10/1/2020	16:00:00	24.75	Jicaro	enero	2020	ene-20	1
3371	10/1/2020	16:30:00	24.871	Jicaro	enero	2020	ene-20	1
3372	10/1/2020	17:00:00	24.798	Jicaro	enero	2020	ene-20	1
3373	10/1/2020	17:30:00	24.702	Jicaro	enero	2020	ene-20	1
3374	10/1/2020	18:00:00	24.944	Jicaro	enero	2020	ene-20	1
3375	10/1/2020	18:30:00	24.798	Jicaro	enero	2020	ene-20	1
3376	10/1/2020	19:00:00	24.895	Jicaro	enero	2020	ene-20	1
3377	10/1/2020	19:30:00	24.944	Jicaro	enero	2020	ene-20	1
3378	10/1/2020	20:00:00	24.968	Jicaro	enero	2020	ene-20	1
3379	10/1/2020	20:30:00	25.04	Jicaro	enero	2020	ene-20	1
3380	10/1/2020	21:00:00	25.016	Jicaro	enero	2020	ene-20	1
3381	10/1/2020	21:30:00	25.016	Jicaro	enero	2020	ene-20	1
3382	10/1/2020	22:00:00	25.04	Jicaro	enero	2020	ene-20	1
3383	10/1/2020	22:30:00	25.113	Jicaro	enero	2020	ene-20	1
3384	10/1/2020	23:00:00	25.234	Jicaro	enero	2020	ene-20	1
3385	10/1/2020	23:30:00	25.234	Jicaro	enero	2020	ene-20	1
3386	10/1/2020	0:00:00	25.404	Jicaro	enero	2020	ene-20	1
3387	11/1/2020	0:30:00	25.453	Jicaro	enero	2020	ene-20	1
3388	11/1/2020	1:00:00	25.477	Jicaro	enero	2020	ene-20	1
3389	11/1/2020	1:30:00	25.404	Jicaro	enero	2020	ene-20	1
3390	11/1/2020	2:00:00	25.186	Jicaro	enero	2020	ene-20	1
3391	11/1/2020	2:30:00	25.355	Jicaro	enero	2020	ene-20	1
3392	11/1/2020	3:00:00	25.137	Jicaro	enero	2020	ene-20	1
3393	11/1/2020	3:30:00	24.823	Jicaro	enero	2020	ene-20	1
3394	11/1/2020	4:00:00	24.871	Jicaro	enero	2020	ene-20	1
3395	11/1/2020	4:30:00	24.871	Jicaro	enero	2020	ene-20	1
3396	11/1/2020	5:00:00	24.798	Jicaro	enero	2020	ene-20	1
3397	11/1/2020	5:30:00	24.798	Jicaro	enero	2020	ene-20	1
3398	11/1/2020	6:00:00	24.774	Jicaro	enero	2020	ene-20	1
3399	11/1/2020	6:30:00	24.677	Jicaro	enero	2020	ene-20	1
3400	11/1/2020	7:00:00	24.677	Jicaro	enero	2020	ene-20	1
3401	11/1/2020	7:30:00	24.605	Jicaro	enero	2020	ene-20	1
3402	11/1/2020	8:00:00	24.581	Jicaro	enero	2020	ene-20	1
3403	11/1/2020	8:30:00	24.629	Jicaro	enero	2020	ene-20	1
3404	11/1/2020	9:00:00	24.653	Jicaro	enero	2020	ene-20	1
3405	11/1/2020	9:30:00	24.508	Jicaro	enero	2020	ene-20	1
3406	11/1/2020	10:00:00	24.508	Jicaro	enero	2020	ene-20	1
3407	11/1/2020	10:30:00	24.557	Jicaro	enero	2020	ene-20	1
3408	11/1/2020	11:00:00	24.605	Jicaro	enero	2020	ene-20	1
3409	11/1/2020	11:30:00	24.702	Jicaro	enero	2020	ene-20	1
3410	11/1/2020	12:00:00	24.677	Jicaro	enero	2020	ene-20	1
3411	11/1/2020	12:30:00	24.774	Jicaro	enero	2020	ene-20	1
3412	11/1/2020	13:00:00	25.016	Jicaro	enero	2020	ene-20	1
3413	11/1/2020	13:30:00	25.089	Jicaro	enero	2020	ene-20	1
3414	11/1/2020	14:00:00	25.258	Jicaro	enero	2020	ene-20	1
3415	11/1/2020	14:30:00	25.21	Jicaro	enero	2020	ene-20	1
3416	11/1/2020	15:00:00	25.307	Jicaro	enero	2020	ene-20	1
3417	11/1/2020	15:30:00	25.501	Jicaro	enero	2020	ene-20	1
3418	11/1/2020	16:00:00	25.623	Jicaro	enero	2020	ene-20	1
3419	11/1/2020	16:30:00	25.72	Jicaro	enero	2020	ene-20	1
3420	11/1/2020	17:00:00	25.671	Jicaro	enero	2020	ene-20	1
3421	11/1/2020	17:30:00	25.671	Jicaro	enero	2020	ene-20	1
3422	11/1/2020	18:00:00	25.744	Jicaro	enero	2020	ene-20	1
3423	11/1/2020	18:30:00	25.866	Jicaro	enero	2020	ene-20	1
3424	11/1/2020	19:00:00	25.866	Jicaro	enero	2020	ene-20	1
3425	11/1/2020	19:30:00	25.963	Jicaro	enero	2020	ene-20	1
3426	11/1/2020	20:00:00	26.012	Jicaro	enero	2020	ene-20	1
3427	11/1/2020	20:30:00	26.158	Jicaro	enero	2020	ene-20	1
3428	11/1/2020	21:00:00	26.158	Jicaro	enero	2020	ene-20	1
3429	11/1/2020	21:30:00	26.256	Jicaro	enero	2020	ene-20	1
3430	11/1/2020	22:00:00	26.573	Jicaro	enero	2020	ene-20	1
3431	11/1/2020	22:30:00	26.769	Jicaro	enero	2020	ene-20	1
3432	11/1/2020	23:00:00	26.818	Jicaro	enero	2020	ene-20	1
3433	11/1/2020	23:30:00	26.867	Jicaro	enero	2020	ene-20	1
3434	12/1/2020	0:00:00	26.867	Jicaro	enero	2020	ene-20	1
3435	12/1/2020	0:30:00	26.818	Jicaro	enero	2020	ene-20	1
3436	12/1/2020	1:00:00	26.842	Jicaro	enero	2020	ene-20	1
3437	12/1/2020	1:30:00	26.818	Jicaro	enero	2020	ene-20	1
3438	12/1/2020	2:00:00	26.818	Jicaro	enero	2020	ene-20	1
3439	12/1/2020	2:30:00	26.451	Jicaro	enero	2020	ene-20	1
3440	12/1/2020	3:00:00	26.573	Jicaro	enero	2020	ene-20	1
3441	12/1/2020	3:30:00	26.72	Jicaro	enero	2020	ene-20	1
3442	12/1/2020	4:00:00	26.573	Jicaro	enero	2020	ene-20	1
3443	12/1/2020	4:30:00	26.671	Jicaro	enero	2020	ene-20	1
3444	12/1/2020	5:00:00	26.769	Jicaro	enero	2020	ene-20	1
3445	12/1/2020	5:30:00	26.818	Jicaro	enero	2020	ene-20	1
3446	12/1/2020	6:00:00	26.695	Jicaro	enero	2020	ene-20	1
3447	12/1/2020	6:30:00	26.769	Jicaro	enero	2020	ene-20	1
3448	12/1/2020	7:00:00	26.818	Jicaro	enero	2020	ene-20	1
3449	12/1/2020	7:30:00	26.867	Jicaro	enero	2020	ene-20	1
3450	12/1/2020	8:00:00	26.695	Jicaro	enero	2020	ene-20	1
3451	12/1/2020	8:30:00	26.744	Jicaro	enero	2020	ene-20	1
3452	12/1/2020	9:00:00	26.744	Jicaro	enero	2020	ene-20	1
3453	12/1/2020	9:30:00	26.842	Jicaro	enero	2020	ene-20	1
3454	12/1/2020	10:00:00	26.891	Jicaro	enero	2020	ene-20	1
3455	12/1/2020	10:30:00	26.793	Jicaro	enero	2020	ene-20	1
3456	12/1/2020	11:00:00	26.818	Jicaro	enero	2020	ene-20	1
3457	12/1/2020	11:30:00	26.867	Jicaro	enero	2020	ene-20	1
3458	12/1/2020	12:00:00	27.063	Jicaro	enero	2020	ene-20	1
3459	12/1/2020	12:30:00	27.186	Jicaro	enero	2020	ene-20	1
3460	12/1/2020	13:00:00	27.186	Jicaro	enero	2020	ene-20	1
3461	12/1/2020	13:30:00	27.677	Jicaro	enero	2020	ene-20	1
3462	12/1/2020	14:00:00	27.038	Jicaro	enero	2020	ene-20	1
3463	12/1/2020	14:30:00	27.112	Jicaro	enero	2020	ene-20	1
3464	12/1/2020	15:00:00	27.776	Jicaro	enero	2020	ene-20	1
3465	12/1/2020	15:30:00	27.801	Jicaro	enero	2020	ene-20	1
3466	12/1/2020	16:00:00	27.875	Jicaro	enero	2020	ene-20	1
3467	12/1/2020	16:30:00	27.85	Jicaro	enero	2020	ene-20	1
3468	12/1/2020	17:00:00	27.628	Jicaro	enero	2020	ene-20	1
3469	12/1/2020	17:30:00	27.653	Jicaro	enero	2020	ene-20	1
3470	12/1/2020	18:00:00	27.702	Jicaro	enero	2020	ene-20	1
3471	12/1/2020	18:30:00	27.628	Jicaro	enero	2020	ene-20	1
3472	12/1/2020	19:00:00	27.702	Jicaro	enero	2020	ene-20	1
3473	12/1/2020	19:30:00	27.677	Jicaro	enero	2020	ene-20	1
3474	12/1/2020	20:00:00	27.677	Jicaro	enero	2020	ene-20	1
3475	12/1/2020	20:30:00	27.284	Jicaro	enero	2020	ene-20	1
3476	12/1/2020	21:00:00	27.186	Jicaro	enero	2020	ene-20	1
3477	12/1/2020	21:30:00	27.186	Jicaro	enero	2020	ene-20	1
3478	12/1/2020	22:00:00	27.161	Jicaro	enero	2020	ene-20	1
3479	12/1/2020	22:30:00	27.161	Jicaro	enero	2020	ene-20	1
3480	12/1/2020	23:00:00	27.186	Jicaro	enero	2020	ene-20	1
3481	12/1/2020	23:30:00	27.21	Jicaro	enero	2020	ene-20	1
3482	13/1/2020	0:00:00	27.21	Jicaro	enero	2020	ene-20	1
3483	13/1/2020	0:30:00	27.112	Jicaro	enero	2020	ene-20	1
3484	13/1/2020	1:00:00	27.235	Jicaro	enero	2020	ene-20	1
3485	13/1/2020	1:30:00	27.235	Jicaro	enero	2020	ene-20	1
3486	13/1/2020	2:00:00	27.333	Jicaro	enero	2020	ene-20	1
3487	13/1/2020	2:30:00	27.136	Jicaro	enero	2020	ene-20	1
3488	13/1/2020	3:00:00	27.333	Jicaro	enero	2020	ene-20	1
3489	13/1/2020	3:30:00	27.333	Jicaro	enero	2020	ene-20	1
3490	13/1/2020	4:00:00	27.284	Jicaro	enero	2020	ene-20	1
3491	13/1/2020	4:30:00	27.284	Jicaro	enero	2020	ene-20	1
3492	13/1/2020	5:00:00	27.284	Jicaro	enero	2020	ene-20	1
3493	13/1/2020	5:30:00	27.284	Jicaro	enero	2020	ene-20	1
3494	13/1/2020	6:00:00	27.21	Jicaro	enero	2020	ene-20	1
3495	13/1/2020	6:30:00	27.014	Jicaro	enero	2020	ene-20	1
3496	13/1/2020	7:00:00	27.136	Jicaro	enero	2020	ene-20	1
3497	13/1/2020	7:30:00	27.136	Jicaro	enero	2020	ene-20	1
3498	13/1/2020	8:00:00	27.161	Jicaro	enero	2020	ene-20	1
3499	13/1/2020	8:30:00	27.21	Jicaro	enero	2020	ene-20	1
3500	13/1/2020	9:00:00	27.235	Jicaro	enero	2020	ene-20	1
3501	13/1/2020	9:30:00	27.259	Jicaro	enero	2020	ene-20	1
3502	13/1/2020	10:00:00	27.235	Jicaro	enero	2020	ene-20	1
3503	13/1/2020	10:30:00	27.284	Jicaro	enero	2020	ene-20	1
3504	13/1/2020	11:00:00	27.382	Jicaro	enero	2020	ene-20	1
3505	13/1/2020	11:30:00	27.456	Jicaro	enero	2020	ene-20	1
3506	13/1/2020	12:00:00	27.579	Jicaro	enero	2020	ene-20	1
3507	13/1/2020	12:30:00	27.579	Jicaro	enero	2020	ene-20	1
3508	13/1/2020	13:00:00	27.604	Jicaro	enero	2020	ene-20	1
3509	13/1/2020	13:30:00	27.579	Jicaro	enero	2020	ene-20	1
3510	13/1/2020	14:00:00	27.579	Jicaro	enero	2020	ene-20	1
3511	13/1/2020	14:30:00	27.53	Jicaro	enero	2020	ene-20	1
3512	13/1/2020	15:00:00	27.554	Jicaro	enero	2020	ene-20	1
3513	13/1/2020	15:30:00	27.554	Jicaro	enero	2020	ene-20	1
3514	13/1/2020	16:00:00	27.579	Jicaro	enero	2020	ene-20	1
3515	13/1/2020	16:30:00	27.53	Jicaro	enero	2020	ene-20	1
3516	13/1/2020	17:00:00	27.431	Jicaro	enero	2020	ene-20	1
3517	13/1/2020	17:30:00	27.456	Jicaro	enero	2020	ene-20	1
3518	13/1/2020	18:00:00	27.431	Jicaro	enero	2020	ene-20	1
3519	13/1/2020	18:30:00	27.431	Jicaro	enero	2020	ene-20	1
3520	13/1/2020	19:00:00	27.431	Jicaro	enero	2020	ene-20	1
3521	13/1/2020	19:30:00	27.382	Jicaro	enero	2020	ene-20	1
3522	13/1/2020	20:00:00	27.358	Jicaro	enero	2020	ene-20	1
3523	13/1/2020	20:30:00	27.358	Jicaro	enero	2020	ene-20	1
3524	13/1/2020	21:00:00	27.382	Jicaro	enero	2020	ene-20	1
3525	13/1/2020	21:30:00	27.431	Jicaro	enero	2020	ene-20	1
3526	13/1/2020	22:00:00	27.333	Jicaro	enero	2020	ene-20	1
3527	13/1/2020	22:30:00	27.308	Jicaro	enero	2020	ene-20	1
3528	13/1/2020	23:00:00	27.308	Jicaro	enero	2020	ene-20	1
3529	13/1/2020	23:30:00	27.284	Jicaro	enero	2020	ene-20	1
3530	14/1/2020	0:00:00	27.259	Jicaro	enero	2020	ene-20	1
3531	14/1/2020	0:30:00	27.087	Jicaro	enero	2020	ene-20	1
3532	14/1/2020	1:00:00	27.038	Jicaro	enero	2020	ene-20	1
3533	14/1/2020	1:30:00	26.598	Jicaro	enero	2020	ene-20	1
3534	14/1/2020	2:00:00	26.573	Jicaro	enero	2020	ene-20	1
3535	14/1/2020	2:30:00	26.622	Jicaro	enero	2020	ene-20	1
3536	14/1/2020	3:00:00	26.598	Jicaro	enero	2020	ene-20	1
3537	14/1/2020	3:30:00	26.549	Jicaro	enero	2020	ene-20	1
3538	14/1/2020	4:00:00	26.916	Jicaro	enero	2020	ene-20	1
3539	14/1/2020	4:30:00	26.012	Jicaro	enero	2020	ene-20	1
3540	14/1/2020	5:00:00	26.5	Jicaro	enero	2020	ene-20	1
3541	14/1/2020	5:30:00	26.353	Jicaro	enero	2020	ene-20	1
3542	14/1/2020	6:00:00	26.426	Jicaro	enero	2020	ene-20	1
3543	14/1/2020	6:30:00	25.914	Jicaro	enero	2020	ene-20	1
3544	14/1/2020	7:00:00	25.963	Jicaro	enero	2020	ene-20	1
3545	14/1/2020	7:30:00	25.914	Jicaro	enero	2020	ene-20	1
3546	14/1/2020	8:00:00	26.402	Jicaro	enero	2020	ene-20	1
3547	14/1/2020	8:30:00	26.916	Jicaro	enero	2020	ene-20	1
3548	14/1/2020	9:00:00	26.744	Jicaro	enero	2020	ene-20	1
3549	14/1/2020	9:30:00	26.769	Jicaro	enero	2020	ene-20	1
3550	14/1/2020	10:00:00	27.358	Jicaro	enero	2020	ene-20	1
3551	14/1/2020	10:30:00	27.431	Jicaro	enero	2020	ene-20	1
3552	14/1/2020	11:00:00	27.431	Jicaro	enero	2020	ene-20	1
3553	14/1/2020	11:30:00	27.431	Jicaro	enero	2020	ene-20	1
3554	14/1/2020	12:00:00	27.407	Jicaro	enero	2020	ene-20	1
3555	14/1/2020	12:30:00	27.407	Jicaro	enero	2020	ene-20	1
3556	14/1/2020	13:00:00	27.333	Jicaro	enero	2020	ene-20	1
3557	14/1/2020	13:30:00	27.407	Jicaro	enero	2020	ene-20	1
3558	14/1/2020	14:00:00	27.407	Jicaro	enero	2020	ene-20	1
3559	14/1/2020	14:30:00	27.259	Jicaro	enero	2020	ene-20	1
3560	14/1/2020	15:00:00	27.161	Jicaro	enero	2020	ene-20	1
3561	14/1/2020	15:30:00	26.891	Jicaro	enero	2020	ene-20	1
3562	14/1/2020	16:00:00	26.818	Jicaro	enero	2020	ene-20	1
3563	14/1/2020	16:30:00	26.867	Jicaro	enero	2020	ene-20	1
3564	14/1/2020	17:00:00	26.695	Jicaro	enero	2020	ene-20	1
3565	14/1/2020	17:30:00	26.207	Jicaro	enero	2020	ene-20	1
3566	14/1/2020	18:00:00	26.5	Jicaro	enero	2020	ene-20	1
3567	14/1/2020	18:30:00	26.573	Jicaro	enero	2020	ene-20	1
3568	14/1/2020	19:00:00	26.5	Jicaro	enero	2020	ene-20	1
3569	14/1/2020	19:30:00	26.378	Jicaro	enero	2020	ene-20	1
3570	14/1/2020	20:00:00	26.402	Jicaro	enero	2020	ene-20	1
3571	14/1/2020	20:30:00	26.378	Jicaro	enero	2020	ene-20	1
3572	14/1/2020	21:00:00	26.329	Jicaro	enero	2020	ene-20	1
3573	14/1/2020	21:30:00	26.256	Jicaro	enero	2020	ene-20	1
3574	14/1/2020	22:00:00	26.158	Jicaro	enero	2020	ene-20	1
3575	14/1/2020	22:30:00	26.207	Jicaro	enero	2020	ene-20	1
3576	14/1/2020	23:00:00	25.817	Jicaro	enero	2020	ene-20	1
3577	14/1/2020	23:30:00	25.72	Jicaro	enero	2020	ene-20	1
3578	15/1/2020	0:00:00	25.72	Jicaro	enero	2020	ene-20	1
3579	15/1/2020	0:30:00	25.671	Jicaro	enero	2020	ene-20	1
3580	15/1/2020	1:00:00	25.647	Jicaro	enero	2020	ene-20	1
3581	15/1/2020	1:30:00	25.647	Jicaro	enero	2020	ene-20	1
3582	15/1/2020	2:00:00	25.598	Jicaro	enero	2020	ene-20	1
3583	15/1/2020	2:30:00	25.623	Jicaro	enero	2020	ene-20	1
3584	15/1/2020	3:00:00	25.574	Jicaro	enero	2020	ene-20	1
3585	15/1/2020	3:30:00	25.574	Jicaro	enero	2020	ene-20	1
3586	15/1/2020	4:00:00	25.55	Jicaro	enero	2020	ene-20	1
3587	15/1/2020	4:30:00	25.55	Jicaro	enero	2020	ene-20	1
3588	15/1/2020	5:00:00	25.355	Jicaro	enero	2020	ene-20	1
3589	15/1/2020	5:30:00	25.331	Jicaro	enero	2020	ene-20	1
3590	15/1/2020	6:00:00	25.331	Jicaro	enero	2020	ene-20	1
3591	15/1/2020	6:30:00	25.113	Jicaro	enero	2020	ene-20	1
3592	15/1/2020	7:00:00	25.113	Jicaro	enero	2020	ene-20	1
3593	15/1/2020	7:30:00	25.016	Jicaro	enero	2020	ene-20	1
3594	15/1/2020	8:00:00	25.04	Jicaro	enero	2020	ene-20	1
3595	15/1/2020	8:30:00	25.04	Jicaro	enero	2020	ene-20	1
3596	15/1/2020	9:00:00	25.016	Jicaro	enero	2020	ene-20	1
3597	15/1/2020	9:30:00	25.113	Jicaro	enero	2020	ene-20	1
3598	15/1/2020	10:00:00	25.137	Jicaro	enero	2020	ene-20	1
3599	15/1/2020	10:30:00	25.38	Jicaro	enero	2020	ene-20	1
3600	15/1/2020	11:00:00	25.258	Jicaro	enero	2020	ene-20	1
3601	15/1/2020	11:30:00	25.574	Jicaro	enero	2020	ene-20	1
3602	15/1/2020	12:00:00	25.55	Jicaro	enero	2020	ene-20	1
3603	15/1/2020	12:30:00	25.695	Jicaro	enero	2020	ene-20	1
3604	15/1/2020	13:00:00	25.768	Jicaro	enero	2020	ene-20	1
3605	15/1/2020	13:30:00	26.158	Jicaro	enero	2020	ene-20	1
3606	15/1/2020	14:00:00	26.231	Jicaro	enero	2020	ene-20	1
3607	15/1/2020	14:30:00	26.28	Jicaro	enero	2020	ene-20	1
3608	15/1/2020	15:00:00	26.28	Jicaro	enero	2020	ene-20	1
3609	15/1/2020	15:30:00	26.378	Jicaro	enero	2020	ene-20	1
3610	15/1/2020	16:00:00	26.256	Jicaro	enero	2020	ene-20	1
3611	15/1/2020	16:30:00	26.28	Jicaro	enero	2020	ene-20	1
3612	15/1/2020	17:00:00	26.28	Jicaro	enero	2020	ene-20	1
3613	15/1/2020	17:30:00	26.231	Jicaro	enero	2020	ene-20	1
3614	15/1/2020	18:00:00	26.304	Jicaro	enero	2020	ene-20	1
3615	15/1/2020	18:30:00	25.963	Jicaro	enero	2020	ene-20	1
3616	15/1/2020	19:00:00	25.72	Jicaro	enero	2020	ene-20	1
3617	15/1/2020	19:30:00	25.866	Jicaro	enero	2020	ene-20	1
3618	15/1/2020	20:00:00	25.793	Jicaro	enero	2020	ene-20	1
3619	15/1/2020	20:30:00	25.89	Jicaro	enero	2020	ene-20	1
3620	15/1/2020	21:00:00	25.866	Jicaro	enero	2020	ene-20	1
3621	15/1/2020	21:30:00	25.841	Jicaro	enero	2020	ene-20	1
3622	15/1/2020	22:00:00	25.866	Jicaro	enero	2020	ene-20	1
3623	15/1/2020	22:30:00	25.817	Jicaro	enero	2020	ene-20	1
3624	15/1/2020	23:00:00	25.793	Jicaro	enero	2020	ene-20	1
3625	15/1/2020	23:30:00	25.817	Jicaro	enero	2020	ene-20	1
3626	16/1/2020	0:00:00	25.768	Jicaro	enero	2020	ene-20	1
3627	16/1/2020	0:30:00	25.817	Jicaro	enero	2020	ene-20	1
3628	16/1/2020	1:00:00	25.841	Jicaro	enero	2020	ene-20	1
3629	16/1/2020	1:30:00	25.89	Jicaro	enero	2020	ene-20	1
3630	16/1/2020	2:00:00	25.866	Jicaro	enero	2020	ene-20	1
3631	16/1/2020	2:30:00	25.817	Jicaro	enero	2020	ene-20	1
3632	16/1/2020	3:00:00	25.817	Jicaro	enero	2020	ene-20	1
3633	16/1/2020	3:30:00	25.768	Jicaro	enero	2020	ene-20	1
3634	16/1/2020	4:00:00	25.647	Jicaro	enero	2020	ene-20	1
3635	16/1/2020	4:30:00	25.647	Jicaro	enero	2020	ene-20	1
3636	16/1/2020	5:00:00	25.647	Jicaro	enero	2020	ene-20	1
3637	16/1/2020	5:30:00	25.623	Jicaro	enero	2020	ene-20	1
3638	16/1/2020	6:00:00	25.598	Jicaro	enero	2020	ene-20	1
3639	16/1/2020	6:30:00	25.574	Jicaro	enero	2020	ene-20	1
3640	16/1/2020	7:00:00	25.623	Jicaro	enero	2020	ene-20	1
3641	16/1/2020	7:30:00	25.623	Jicaro	enero	2020	ene-20	1
3642	16/1/2020	8:00:00	25.574	Jicaro	enero	2020	ene-20	1
3643	16/1/2020	8:30:00	25.623	Jicaro	enero	2020	ene-20	1
3644	16/1/2020	9:00:00	25.647	Jicaro	enero	2020	ene-20	1
3645	16/1/2020	9:30:00	25.671	Jicaro	enero	2020	ene-20	1
3646	16/1/2020	10:00:00	25.89	Jicaro	enero	2020	ene-20	1
3647	16/1/2020	10:30:00	25.841	Jicaro	enero	2020	ene-20	1
3648	16/1/2020	11:00:00	25.817	Jicaro	enero	2020	ene-20	1
3649	16/1/2020	11:30:00	25.866	Jicaro	enero	2020	ene-20	1
3650	16/1/2020	12:00:00	26.085	Jicaro	enero	2020	ene-20	1
3651	16/1/2020	12:30:00	26.867	Jicaro	enero	2020	ene-20	1
3652	16/1/2020	13:00:00	26.573	Jicaro	enero	2020	ene-20	1
3653	16/1/2020	13:30:00	26.085	Jicaro	enero	2020	ene-20	1
3654	16/1/2020	14:00:00	26.207	Jicaro	enero	2020	ene-20	1
3655	16/1/2020	14:30:00	26.475	Jicaro	enero	2020	ene-20	1
3656	16/1/2020	15:00:00	27.235	Jicaro	enero	2020	ene-20	1
3657	16/1/2020	15:30:00	26.891	Jicaro	enero	2020	ene-20	1
3658	16/1/2020	16:00:00	27.014	Jicaro	enero	2020	ene-20	1
3659	16/1/2020	16:30:00	27.087	Jicaro	enero	2020	ene-20	1
3660	16/1/2020	17:00:00	26.989	Jicaro	enero	2020	ene-20	1
3661	16/1/2020	17:30:00	27.087	Jicaro	enero	2020	ene-20	1
3662	16/1/2020	18:00:00	27.038	Jicaro	enero	2020	ene-20	1
3663	16/1/2020	18:30:00	26.671	Jicaro	enero	2020	ene-20	1
3664	16/1/2020	19:00:00	26.793	Jicaro	enero	2020	ene-20	1
3665	16/1/2020	19:30:00	26.573	Jicaro	enero	2020	ene-20	1
3666	16/1/2020	20:00:00	26.524	Jicaro	enero	2020	ene-20	1
3667	16/1/2020	20:30:00	26.451	Jicaro	enero	2020	ene-20	1
3668	16/1/2020	21:00:00	26.524	Jicaro	enero	2020	ene-20	1
3669	16/1/2020	21:30:00	26.5	Jicaro	enero	2020	ene-20	1
3670	16/1/2020	22:00:00	26.475	Jicaro	enero	2020	ene-20	1
3671	16/1/2020	22:30:00	26.5	Jicaro	enero	2020	ene-20	1
3672	16/1/2020	23:00:00	26.451	Jicaro	enero	2020	ene-20	1
3673	16/1/2020	23:30:00	26.402	Jicaro	enero	2020	ene-20	1
3674	17/1/2020	0:00:00	26.451	Jicaro	enero	2020	ene-20	1
3675	17/1/2020	0:30:00	26.451	Jicaro	enero	2020	ene-20	1
3676	17/1/2020	1:00:00	26.573	Jicaro	enero	2020	ene-20	1
3677	17/1/2020	1:30:00	26.769	Jicaro	enero	2020	ene-20	1
3678	17/1/2020	2:00:00	26.94	Jicaro	enero	2020	ene-20	1
3679	17/1/2020	2:30:00	26.989	Jicaro	enero	2020	ene-20	1
3680	17/1/2020	3:00:00	27.038	Jicaro	enero	2020	ene-20	1
3681	17/1/2020	3:30:00	26.965	Jicaro	enero	2020	ene-20	1
3682	17/1/2020	4:00:00	27.063	Jicaro	enero	2020	ene-20	1
3683	17/1/2020	4:30:00	26.842	Jicaro	enero	2020	ene-20	1
3684	17/1/2020	5:00:00	26.598	Jicaro	enero	2020	ene-20	1
3685	17/1/2020	5:30:00	26.5	Jicaro	enero	2020	ene-20	1
3686	17/1/2020	6:00:00	26.549	Jicaro	enero	2020	ene-20	1
3687	17/1/2020	6:30:00	26.598	Jicaro	enero	2020	ene-20	1
3688	17/1/2020	7:00:00	26.793	Jicaro	enero	2020	ene-20	1
3689	17/1/2020	7:30:00	26.695	Jicaro	enero	2020	ene-20	1
3690	17/1/2020	8:00:00	26.622	Jicaro	enero	2020	ene-20	1
3691	17/1/2020	8:30:00	26.965	Jicaro	enero	2020	ene-20	1
3692	17/1/2020	9:00:00	27.014	Jicaro	enero	2020	ene-20	1
3693	17/1/2020	9:30:00	27.038	Jicaro	enero	2020	ene-20	1
3694	17/1/2020	10:00:00	27.063	Jicaro	enero	2020	ene-20	1
3695	17/1/2020	10:30:00	27.063	Jicaro	enero	2020	ene-20	1
3696	17/1/2020	11:00:00	27.136	Jicaro	enero	2020	ene-20	1
3697	17/1/2020	11:30:00	27.186	Jicaro	enero	2020	ene-20	1
3698	17/1/2020	12:00:00	27.21	Jicaro	enero	2020	ene-20	1
3699	17/1/2020	12:30:00	27.235	Jicaro	enero	2020	ene-20	1
3700	17/1/2020	13:00:00	27.333	Jicaro	enero	2020	ene-20	1
3701	17/1/2020	13:30:00	27.358	Jicaro	enero	2020	ene-20	1
3702	17/1/2020	14:00:00	27.358	Jicaro	enero	2020	ene-20	1
3703	17/1/2020	14:30:00	27.358	Jicaro	enero	2020	ene-20	1
3704	17/1/2020	15:00:00	27.431	Jicaro	enero	2020	ene-20	1
3705	17/1/2020	15:30:00	27.333	Jicaro	enero	2020	ene-20	1
3706	17/1/2020	16:00:00	27.284	Jicaro	enero	2020	ene-20	1
3707	17/1/2020	16:30:00	27.284	Jicaro	enero	2020	ene-20	1
3708	17/1/2020	17:00:00	27.308	Jicaro	enero	2020	ene-20	1
3709	17/1/2020	17:30:00	27.333	Jicaro	enero	2020	ene-20	1
3710	17/1/2020	18:00:00	27.333	Jicaro	enero	2020	ene-20	1
3711	17/1/2020	18:30:00	27.284	Jicaro	enero	2020	ene-20	1
3712	17/1/2020	19:00:00	27.284	Jicaro	enero	2020	ene-20	1
3713	17/1/2020	19:30:00	27.308	Jicaro	enero	2020	ene-20	1
3714	17/1/2020	20:00:00	27.284	Jicaro	enero	2020	ene-20	1
3715	17/1/2020	20:30:00	27.284	Jicaro	enero	2020	ene-20	1
3716	17/1/2020	21:00:00	27.284	Jicaro	enero	2020	ene-20	1
3717	17/1/2020	21:30:00	27.284	Jicaro	enero	2020	ene-20	1
3718	17/1/2020	22:00:00	27.259	Jicaro	enero	2020	ene-20	1
3719	17/1/2020	22:30:00	27.21	Jicaro	enero	2020	ene-20	1
3720	17/1/2020	23:00:00	27.21	Jicaro	enero	2020	ene-20	1
3721	17/1/2020	23:30:00	27.235	Jicaro	enero	2020	ene-20	1
3722	18/1/2020	0:00:00	27.21	Jicaro	enero	2020	ene-20	1
3723	18/1/2020	0:30:00	27.136	Jicaro	enero	2020	ene-20	1
3724	18/1/2020	1:00:00	27.136	Jicaro	enero	2020	ene-20	1
3725	18/1/2020	1:30:00	27.112	Jicaro	enero	2020	ene-20	1
3726	18/1/2020	2:00:00	27.112	Jicaro	enero	2020	ene-20	1
3727	18/1/2020	2:30:00	27.112	Jicaro	enero	2020	ene-20	1
3728	18/1/2020	3:00:00	27.136	Jicaro	enero	2020	ene-20	1
3729	18/1/2020	3:30:00	27.161	Jicaro	enero	2020	ene-20	1
3730	18/1/2020	4:00:00	27.161	Jicaro	enero	2020	ene-20	1
3731	18/1/2020	4:30:00	27.087	Jicaro	enero	2020	ene-20	1
3732	18/1/2020	5:00:00	27.087	Jicaro	enero	2020	ene-20	1
3733	18/1/2020	5:30:00	27.087	Jicaro	enero	2020	ene-20	1
3734	18/1/2020	6:00:00	27.136	Jicaro	enero	2020	ene-20	1
3735	18/1/2020	6:30:00	27.136	Jicaro	enero	2020	ene-20	1
3736	18/1/2020	7:00:00	26.989	Jicaro	enero	2020	ene-20	1
3737	18/1/2020	7:30:00	26.891	Jicaro	enero	2020	ene-20	1
3738	18/1/2020	8:00:00	26.744	Jicaro	enero	2020	ene-20	1
3739	18/1/2020	8:30:00	26.891	Jicaro	enero	2020	ene-20	1
3740	18/1/2020	9:00:00	26.891	Jicaro	enero	2020	ene-20	1
3741	18/1/2020	9:30:00	27.014	Jicaro	enero	2020	ene-20	1
3742	18/1/2020	10:00:00	27.063	Jicaro	enero	2020	ene-20	1
3743	18/1/2020	10:30:00	27.038	Jicaro	enero	2020	ene-20	1
3744	18/1/2020	11:00:00	27.038	Jicaro	enero	2020	ene-20	1
3745	18/1/2020	11:30:00	27.063	Jicaro	enero	2020	ene-20	1
3746	18/1/2020	12:00:00	27.21	Jicaro	enero	2020	ene-20	1
3747	18/1/2020	12:30:00	27.235	Jicaro	enero	2020	ene-20	1
3748	18/1/2020	13:00:00	27.259	Jicaro	enero	2020	ene-20	1
3749	18/1/2020	13:30:00	27.284	Jicaro	enero	2020	ene-20	1
3750	18/1/2020	14:00:00	27.358	Jicaro	enero	2020	ene-20	1
3751	18/1/2020	14:30:00	27.407	Jicaro	enero	2020	ene-20	1
3752	18/1/2020	15:00:00	27.358	Jicaro	enero	2020	ene-20	1
3753	18/1/2020	15:30:00	27.358	Jicaro	enero	2020	ene-20	1
3754	18/1/2020	16:00:00	27.308	Jicaro	enero	2020	ene-20	1
3755	18/1/2020	16:30:00	27.259	Jicaro	enero	2020	ene-20	1
3756	18/1/2020	17:00:00	26.891	Jicaro	enero	2020	ene-20	1
3757	18/1/2020	17:30:00	27.161	Jicaro	enero	2020	ene-20	1
3758	18/1/2020	18:00:00	27.136	Jicaro	enero	2020	ene-20	1
3759	18/1/2020	18:30:00	27.21	Jicaro	enero	2020	ene-20	1
3760	18/1/2020	19:00:00	27.21	Jicaro	enero	2020	ene-20	1
3761	18/1/2020	19:30:00	27.21	Jicaro	enero	2020	ene-20	1
3762	18/1/2020	20:00:00	27.235	Jicaro	enero	2020	ene-20	1
3763	18/1/2020	20:30:00	27.235	Jicaro	enero	2020	ene-20	1
3764	18/1/2020	21:00:00	27.235	Jicaro	enero	2020	ene-20	1
3765	18/1/2020	21:30:00	27.235	Jicaro	enero	2020	ene-20	1
3766	18/1/2020	22:00:00	27.21	Jicaro	enero	2020	ene-20	1
3767	18/1/2020	22:30:00	27.21	Jicaro	enero	2020	ene-20	1
3768	18/1/2020	23:00:00	27.21	Jicaro	enero	2020	ene-20	1
3769	18/1/2020	23:30:00	27.186	Jicaro	enero	2020	ene-20	1
3770	19/1/2020	0:00:00	27.136	Jicaro	enero	2020	ene-20	1
3771	19/1/2020	0:30:00	26.818	Jicaro	enero	2020	ene-20	1
3772	19/1/2020	1:00:00	26.744	Jicaro	enero	2020	ene-20	1
3773	19/1/2020	1:30:00	26.769	Jicaro	enero	2020	ene-20	1
3774	19/1/2020	2:00:00	26.769	Jicaro	enero	2020	ene-20	1
3775	19/1/2020	2:30:00	26.793	Jicaro	enero	2020	ene-20	1
3776	19/1/2020	3:00:00	26.842	Jicaro	enero	2020	ene-20	1
3777	19/1/2020	3:30:00	26.916	Jicaro	enero	2020	ene-20	1
3778	19/1/2020	4:00:00	26.94	Jicaro	enero	2020	ene-20	1
3779	19/1/2020	4:30:00	26.867	Jicaro	enero	2020	ene-20	1
3780	19/1/2020	5:00:00	26.598	Jicaro	enero	2020	ene-20	1
3781	19/1/2020	5:30:00	26.524	Jicaro	enero	2020	ene-20	1
3782	19/1/2020	6:00:00	26.304	Jicaro	enero	2020	ene-20	1
3783	19/1/2020	6:30:00	26.329	Jicaro	enero	2020	ene-20	1
3784	19/1/2020	7:00:00	26.573	Jicaro	enero	2020	ene-20	1
3785	19/1/2020	7:30:00	26.744	Jicaro	enero	2020	ene-20	1
3786	19/1/2020	8:00:00	26.646	Jicaro	enero	2020	ene-20	1
3787	19/1/2020	8:30:00	26.695	Jicaro	enero	2020	ene-20	1
3788	19/1/2020	9:00:00	26.744	Jicaro	enero	2020	ene-20	1
3789	19/1/2020	9:30:00	26.744	Jicaro	enero	2020	ene-20	1
3790	19/1/2020	10:00:00	26.744	Jicaro	enero	2020	ene-20	1
3791	19/1/2020	10:30:00	26.744	Jicaro	enero	2020	ene-20	1
3792	19/1/2020	11:00:00	26.744	Jicaro	enero	2020	ene-20	1
3793	19/1/2020	11:30:00	26.769	Jicaro	enero	2020	ene-20	1
3794	19/1/2020	12:00:00	26.793	Jicaro	enero	2020	ene-20	1
3795	19/1/2020	12:30:00	26.842	Jicaro	enero	2020	ene-20	1
3796	19/1/2020	13:00:00	26.769	Jicaro	enero	2020	ene-20	1
3797	19/1/2020	13:30:00	26.842	Jicaro	enero	2020	ene-20	1
3798	19/1/2020	14:00:00	26.891	Jicaro	enero	2020	ene-20	1
3799	19/1/2020	14:30:00	26.965	Jicaro	enero	2020	ene-20	1
3800	19/1/2020	15:00:00	26.965	Jicaro	enero	2020	ene-20	1
3801	19/1/2020	15:30:00	27.014	Jicaro	enero	2020	ene-20	1
3802	19/1/2020	16:00:00	27.038	Jicaro	enero	2020	ene-20	1
3803	19/1/2020	16:30:00	27.038	Jicaro	enero	2020	ene-20	1
3804	19/1/2020	17:00:00	26.965	Jicaro	enero	2020	ene-20	1
3805	19/1/2020	17:30:00	27.014	Jicaro	enero	2020	ene-20	1
3806	19/1/2020	18:00:00	27.038	Jicaro	enero	2020	ene-20	1
3807	19/1/2020	18:30:00	27.21	Jicaro	enero	2020	ene-20	1
3808	19/1/2020	19:00:00	26.402	Jicaro	enero	2020	ene-20	1
3809	19/1/2020	19:30:00	26.402	Jicaro	enero	2020	ene-20	1
3810	19/1/2020	20:00:00	26.451	Jicaro	enero	2020	ene-20	1
3811	19/1/2020	20:30:00	26.646	Jicaro	enero	2020	ene-20	1
3812	19/1/2020	21:00:00	26.744	Jicaro	enero	2020	ene-20	1
3813	19/1/2020	21:30:00	27.014	Jicaro	enero	2020	ene-20	1
3814	19/1/2020	22:00:00	27.21	Jicaro	enero	2020	ene-20	1
3815	19/1/2020	22:30:00	27.161	Jicaro	enero	2020	ene-20	1
3816	19/1/2020	23:00:00	26.891	Jicaro	enero	2020	ene-20	1
3817	19/1/2020	23:30:00	27.186	Jicaro	enero	2020	ene-20	1
3818	20/1/2020	0:00:00	27.087	Jicaro	enero	2020	ene-20	1
3819	20/1/2020	0:30:00	27.136	Jicaro	enero	2020	ene-20	1
3820	20/1/2020	1:00:00	27.136	Jicaro	enero	2020	ene-20	1
3821	20/1/2020	1:30:00	26.965	Jicaro	enero	2020	ene-20	1
3822	20/1/2020	2:00:00	26.622	Jicaro	enero	2020	ene-20	1
3823	20/1/2020	2:30:00	26.549	Jicaro	enero	2020	ene-20	1
3824	20/1/2020	3:00:00	26.524	Jicaro	enero	2020	ene-20	1
3825	20/1/2020	3:30:00	26.524	Jicaro	enero	2020	ene-20	1
3826	20/1/2020	4:00:00	26.549	Jicaro	enero	2020	ene-20	1
3827	20/1/2020	4:30:00	26.622	Jicaro	enero	2020	ene-20	1
3828	20/1/2020	5:00:00	26.646	Jicaro	enero	2020	ene-20	1
3829	20/1/2020	5:30:00	26.72	Jicaro	enero	2020	ene-20	1
3830	20/1/2020	6:00:00	26.72	Jicaro	enero	2020	ene-20	1
3831	20/1/2020	6:30:00	26.671	Jicaro	enero	2020	ene-20	1
3832	20/1/2020	7:00:00	26.353	Jicaro	enero	2020	ene-20	1
3833	20/1/2020	7:30:00	26.402	Jicaro	enero	2020	ene-20	1
3834	20/1/2020	8:00:00	26.769	Jicaro	enero	2020	ene-20	1
3835	20/1/2020	8:30:00	26.451	Jicaro	enero	2020	ene-20	1
3836	20/1/2020	9:00:00	26.818	Jicaro	enero	2020	ene-20	1
3837	20/1/2020	9:30:00	26.744	Jicaro	enero	2020	ene-20	1
3838	20/1/2020	10:00:00	26.769	Jicaro	enero	2020	ene-20	1
3839	20/1/2020	10:30:00	26.842	Jicaro	enero	2020	ene-20	1
3840	20/1/2020	11:00:00	26.891	Jicaro	enero	2020	ene-20	1
3841	20/1/2020	11:30:00	26.94	Jicaro	enero	2020	ene-20	1
3842	20/1/2020	12:00:00	26.94	Jicaro	enero	2020	ene-20	1
3843	20/1/2020	12:30:00	26.94	Jicaro	enero	2020	ene-20	1
3844	20/1/2020	13:00:00	26.94	Jicaro	enero	2020	ene-20	1
3845	20/1/2020	13:30:00	27.014	Jicaro	enero	2020	ene-20	1
3846	20/1/2020	14:00:00	26.989	Jicaro	enero	2020	ene-20	1
3847	20/1/2020	14:30:00	27.136	Jicaro	enero	2020	ene-20	1
3848	20/1/2020	15:00:00	27.161	Jicaro	enero	2020	ene-20	1
3849	20/1/2020	15:30:00	27.186	Jicaro	enero	2020	ene-20	1
3850	20/1/2020	16:00:00	27.161	Jicaro	enero	2020	ene-20	1
3851	20/1/2020	16:30:00	27.284	Jicaro	enero	2020	ene-20	1
3852	20/1/2020	17:00:00	27.308	Jicaro	enero	2020	ene-20	1
3853	20/1/2020	17:30:00	27.358	Jicaro	enero	2020	ene-20	1
3854	20/1/2020	18:00:00	27.407	Jicaro	enero	2020	ene-20	1
3855	20/1/2020	18:30:00	27.161	Jicaro	enero	2020	ene-20	1
3856	20/1/2020	19:00:00	27.259	Jicaro	enero	2020	ene-20	1
3857	20/1/2020	19:30:00	27.21	Jicaro	enero	2020	ene-20	1
3858	20/1/2020	20:00:00	27.284	Jicaro	enero	2020	ene-20	1
3859	20/1/2020	20:30:00	27.284	Jicaro	enero	2020	ene-20	1
3860	20/1/2020	21:00:00	27.136	Jicaro	enero	2020	ene-20	1
3861	20/1/2020	21:30:00	27.21	Jicaro	enero	2020	ene-20	1
3862	20/1/2020	22:00:00	27.259	Jicaro	enero	2020	ene-20	1
3863	20/1/2020	22:30:00	27.259	Jicaro	enero	2020	ene-20	1
3864	20/1/2020	23:00:00	27.235	Jicaro	enero	2020	ene-20	1
3865	20/1/2020	23:30:00	27.259	Jicaro	enero	2020	ene-20	1
3866	21/1/2020	0:00:00	27.21	Jicaro	enero	2020	ene-20	1
3867	21/1/2020	0:30:00	27.259	Jicaro	enero	2020	ene-20	1
3868	21/1/2020	1:00:00	27.259	Jicaro	enero	2020	ene-20	1
3869	21/1/2020	1:30:00	27.259	Jicaro	enero	2020	ene-20	1
3870	21/1/2020	2:00:00	27.235	Jicaro	enero	2020	ene-20	1
3871	21/1/2020	2:30:00	27.235	Jicaro	enero	2020	ene-20	1
3872	21/1/2020	3:00:00	27.235	Jicaro	enero	2020	ene-20	1
3873	21/1/2020	3:30:00	27.21	Jicaro	enero	2020	ene-20	1
3874	21/1/2020	4:00:00	27.21	Jicaro	enero	2020	ene-20	1
3875	21/1/2020	4:30:00	27.186	Jicaro	enero	2020	ene-20	1
3876	21/1/2020	5:00:00	27.136	Jicaro	enero	2020	ene-20	1
3877	21/1/2020	5:30:00	27.186	Jicaro	enero	2020	ene-20	1
3878	21/1/2020	6:00:00	27.161	Jicaro	enero	2020	ene-20	1
3879	21/1/2020	6:30:00	27.161	Jicaro	enero	2020	ene-20	1
3880	21/1/2020	7:00:00	27.136	Jicaro	enero	2020	ene-20	1
3881	21/1/2020	7:30:00	27.161	Jicaro	enero	2020	ene-20	1
3882	21/1/2020	8:00:00	27.161	Jicaro	enero	2020	ene-20	1
3883	21/1/2020	8:30:00	27.161	Jicaro	enero	2020	ene-20	1
3884	21/1/2020	9:00:00	27.161	Jicaro	enero	2020	ene-20	1
3885	21/1/2020	9:30:00	27.21	Jicaro	enero	2020	ene-20	1
3886	21/1/2020	10:00:00	27.161	Jicaro	enero	2020	ene-20	1
3887	21/1/2020	10:30:00	27.161	Jicaro	enero	2020	ene-20	1
3888	21/1/2020	11:00:00	27.136	Jicaro	enero	2020	ene-20	1
3889	21/1/2020	11:30:00	27.161	Jicaro	enero	2020	ene-20	1
3890	21/1/2020	12:00:00	27.063	Jicaro	enero	2020	ene-20	1
3891	21/1/2020	12:30:00	27.038	Jicaro	enero	2020	ene-20	1
3892	21/1/2020	13:00:00	27.087	Jicaro	enero	2020	ene-20	1
3893	21/1/2020	13:30:00	27.087	Jicaro	enero	2020	ene-20	1
3894	21/1/2020	14:00:00	27.063	Jicaro	enero	2020	ene-20	1
3895	21/1/2020	14:30:00	27.063	Jicaro	enero	2020	ene-20	1
3896	21/1/2020	15:00:00	27.063	Jicaro	enero	2020	ene-20	1
3897	21/1/2020	15:30:00	27.087	Jicaro	enero	2020	ene-20	1
3898	21/1/2020	16:00:00	27.087	Jicaro	enero	2020	ene-20	1
3899	21/1/2020	16:30:00	27.112	Jicaro	enero	2020	ene-20	1
3900	21/1/2020	17:00:00	27.136	Jicaro	enero	2020	ene-20	1
3901	21/1/2020	17:30:00	27.112	Jicaro	enero	2020	ene-20	1
3902	21/1/2020	18:00:00	27.063	Jicaro	enero	2020	ene-20	1
3903	21/1/2020	18:30:00	27.112	Jicaro	enero	2020	ene-20	1
3904	21/1/2020	19:00:00	27.161	Jicaro	enero	2020	ene-20	1
3905	21/1/2020	19:30:00	27.136	Jicaro	enero	2020	ene-20	1
3906	21/1/2020	20:00:00	27.112	Jicaro	enero	2020	ene-20	1
3907	21/1/2020	20:30:00	27.112	Jicaro	enero	2020	ene-20	1
3908	21/1/2020	21:00:00	27.112	Jicaro	enero	2020	ene-20	1
3909	21/1/2020	21:30:00	27.063	Jicaro	enero	2020	ene-20	1
3910	21/1/2020	22:00:00	27.112	Jicaro	enero	2020	ene-20	1
3911	21/1/2020	22:30:00	27.161	Jicaro	enero	2020	ene-20	1
3912	21/1/2020	23:00:00	27.161	Jicaro	enero	2020	ene-20	1
3913	21/1/2020	23:30:00	27.161	Jicaro	enero	2020	ene-20	1
3914	22/1/2020	0:00:00	27.161	Jicaro	enero	2020	ene-20	1
3915	22/1/2020	0:30:00	27.161	Jicaro	enero	2020	ene-20	1
3916	22/1/2020	1:00:00	27.186	Jicaro	enero	2020	ene-20	1
3917	22/1/2020	1:30:00	27.186	Jicaro	enero	2020	ene-20	1
3918	22/1/2020	2:00:00	27.161	Jicaro	enero	2020	ene-20	1
3919	22/1/2020	2:30:00	27.136	Jicaro	enero	2020	ene-20	1
3920	22/1/2020	3:00:00	27.136	Jicaro	enero	2020	ene-20	1
3921	22/1/2020	3:30:00	27.136	Jicaro	enero	2020	ene-20	1
3922	22/1/2020	4:00:00	27.112	Jicaro	enero	2020	ene-20	1
3923	22/1/2020	4:30:00	27.112	Jicaro	enero	2020	ene-20	1
3924	22/1/2020	5:00:00	27.161	Jicaro	enero	2020	ene-20	1
3925	22/1/2020	5:30:00	27.112	Jicaro	enero	2020	ene-20	1
3926	22/1/2020	6:00:00	26.989	Jicaro	enero	2020	ene-20	1
3927	22/1/2020	6:30:00	26.916	Jicaro	enero	2020	ene-20	1
3928	22/1/2020	7:00:00	26.134	Jicaro	enero	2020	ene-20	1
3929	22/1/2020	7:30:00	25.623	Jicaro	enero	2020	ene-20	1
3930	22/1/2020	8:00:00	25.89	Jicaro	enero	2020	ene-20	1
3931	22/1/2020	8:30:00	26.524	Jicaro	enero	2020	ene-20	1
3932	22/1/2020	9:00:00	26.549	Jicaro	enero	2020	ene-20	1
3933	22/1/2020	9:30:00	26.109	Jicaro	enero	2020	ene-20	1
3934	22/1/2020	10:00:00	26.402	Jicaro	enero	2020	ene-20	1
3935	22/1/2020	10:30:00	25.72	Jicaro	enero	2020	ene-20	1
3936	22/1/2020	11:00:00	25.21	Jicaro	enero	2020	ene-20	1
3937	22/1/2020	11:30:00	25.04	Jicaro	enero	2020	ene-20	1
3938	22/1/2020	12:00:00	25.428	Jicaro	enero	2020	ene-20	1
3939	22/1/2020	12:30:00	25.598	Jicaro	enero	2020	ene-20	1
3940	22/1/2020	13:00:00	25.647	Jicaro	enero	2020	ene-20	1
3941	22/1/2020	13:30:00	25.671	Jicaro	enero	2020	ene-20	1
3942	22/1/2020	14:00:00	25.987	Jicaro	enero	2020	ene-20	1
3943	22/1/2020	14:30:00	26.28	Jicaro	enero	2020	ene-20	1
3944	22/1/2020	15:00:00	26.061	Jicaro	enero	2020	ene-20	1
3945	22/1/2020	15:30:00	25.987	Jicaro	enero	2020	ene-20	1
3946	22/1/2020	16:00:00	25.987	Jicaro	enero	2020	ene-20	1
3947	22/1/2020	16:30:00	25.817	Jicaro	enero	2020	ene-20	1
3948	22/1/2020	17:00:00	25.793	Jicaro	enero	2020	ene-20	1
3949	22/1/2020	17:30:00	25.793	Jicaro	enero	2020	ene-20	1
3950	22/1/2020	18:00:00	25.89	Jicaro	enero	2020	ene-20	1
3951	22/1/2020	18:30:00	25.987	Jicaro	enero	2020	ene-20	1
3952	22/1/2020	19:00:00	25.768	Jicaro	enero	2020	ene-20	1
3953	22/1/2020	19:30:00	25.574	Jicaro	enero	2020	ene-20	1
3954	22/1/2020	20:00:00	25.55	Jicaro	enero	2020	ene-20	1
3955	22/1/2020	20:30:00	25.283	Jicaro	enero	2020	ene-20	1
3956	22/1/2020	21:00:00	25.453	Jicaro	enero	2020	ene-20	1
3957	22/1/2020	21:30:00	25.647	Jicaro	enero	2020	ene-20	1
3958	22/1/2020	22:00:00	25.453	Jicaro	enero	2020	ene-20	1
3959	22/1/2020	22:30:00	25.355	Jicaro	enero	2020	ene-20	1
3960	22/1/2020	23:00:00	25.21	Jicaro	enero	2020	ene-20	1
3961	22/1/2020	23:30:00	25.501	Jicaro	enero	2020	ene-20	1
3962	23/1/2020	0:00:00	25.574	Jicaro	enero	2020	ene-20	1
3963	23/1/2020	0:30:00	26.5	Jicaro	enero	2020	ene-20	1
3964	23/1/2020	1:00:00	26.426	Jicaro	enero	2020	ene-20	1
3965	23/1/2020	1:30:00	26.451	Jicaro	enero	2020	ene-20	1
3966	23/1/2020	2:00:00	26.304	Jicaro	enero	2020	ene-20	1
3967	23/1/2020	2:30:00	26.207	Jicaro	enero	2020	ene-20	1
3968	23/1/2020	3:00:00	26.353	Jicaro	enero	2020	ene-20	1
3969	23/1/2020	3:30:00	26.329	Jicaro	enero	2020	ene-20	1
3970	23/1/2020	4:00:00	26.646	Jicaro	enero	2020	ene-20	1
3971	23/1/2020	4:30:00	26.793	Jicaro	enero	2020	ene-20	1
3972	23/1/2020	5:00:00	26.818	Jicaro	enero	2020	ene-20	1
3973	23/1/2020	5:30:00	26.818	Jicaro	enero	2020	ene-20	1
3974	23/1/2020	6:00:00	26.695	Jicaro	enero	2020	ene-20	1
3975	23/1/2020	6:30:00	26.524	Jicaro	enero	2020	ene-20	1
3976	23/1/2020	7:00:00	26.622	Jicaro	enero	2020	ene-20	1
3977	23/1/2020	7:30:00	26.867	Jicaro	enero	2020	ene-20	1
3978	23/1/2020	8:00:00	26.94	Jicaro	enero	2020	ene-20	1
3979	23/1/2020	8:30:00	27.038	Jicaro	enero	2020	ene-20	1
3980	23/1/2020	9:00:00	27.038	Jicaro	enero	2020	ene-20	1
3981	23/1/2020	9:30:00	26.818	Jicaro	enero	2020	ene-20	1
3982	23/1/2020	10:00:00	26.769	Jicaro	enero	2020	ene-20	1
3983	23/1/2020	10:30:00	26.72	Jicaro	enero	2020	ene-20	1
3984	23/1/2020	11:00:00	26.671	Jicaro	enero	2020	ene-20	1
3985	23/1/2020	11:30:00	26.573	Jicaro	enero	2020	ene-20	1
3986	23/1/2020	12:00:00	26.549	Jicaro	enero	2020	ene-20	1
3987	23/1/2020	12:30:00	26.598	Jicaro	enero	2020	ene-20	1
3988	23/1/2020	13:00:00	26.573	Jicaro	enero	2020	ene-20	1
3989	23/1/2020	13:30:00	26.769	Jicaro	enero	2020	ene-20	1
3990	23/1/2020	14:00:00	26.671	Jicaro	enero	2020	ene-20	1
3991	23/1/2020	14:30:00	26.818	Jicaro	enero	2020	ene-20	1
3992	23/1/2020	15:00:00	26.965	Jicaro	enero	2020	ene-20	1
3993	23/1/2020	15:30:00	27.014	Jicaro	enero	2020	ene-20	1
3994	23/1/2020	16:00:00	26.989	Jicaro	enero	2020	ene-20	1
3995	23/1/2020	16:30:00	26.965	Jicaro	enero	2020	ene-20	1
3996	23/1/2020	17:00:00	26.916	Jicaro	enero	2020	ene-20	1
3997	23/1/2020	17:30:00	26.989	Jicaro	enero	2020	ene-20	1
3998	23/1/2020	18:00:00	27.063	Jicaro	enero	2020	ene-20	1
3999	23/1/2020	18:30:00	27.087	Jicaro	enero	2020	ene-20	1
4000	23/1/2020	19:00:00	27.087	Jicaro	enero	2020	ene-20	1
4001	23/1/2020	19:30:00	27.063	Jicaro	enero	2020	ene-20	1
4002	23/1/2020	20:00:00	27.063	Jicaro	enero	2020	ene-20	1
4003	23/1/2020	20:30:00	27.087	Jicaro	enero	2020	ene-20	1
4004	23/1/2020	21:00:00	27.063	Jicaro	enero	2020	ene-20	1
4005	23/1/2020	21:30:00	27.087	Jicaro	enero	2020	ene-20	1
4006	23/1/2020	22:00:00	27.087	Jicaro	enero	2020	ene-20	1
4007	23/1/2020	22:30:00	27.112	Jicaro	enero	2020	ene-20	1
4008	23/1/2020	23:00:00	26.94	Jicaro	enero	2020	ene-20	1
4009	23/1/2020	23:30:00	26.891	Jicaro	enero	2020	ene-20	1
4010	24/1/2020	0:00:00	27.063	Jicaro	enero	2020	ene-20	1
4011	24/1/2020	0:30:00	26.793	Jicaro	enero	2020	ene-20	1
4012	24/1/2020	1:00:00	27.087	Jicaro	enero	2020	ene-20	1
4013	24/1/2020	1:30:00	27.014	Jicaro	enero	2020	ene-20	1
4014	24/1/2020	2:00:00	27.063	Jicaro	enero	2020	ene-20	1
4015	24/1/2020	2:30:00	27.038	Jicaro	enero	2020	ene-20	1
4016	24/1/2020	3:00:00	27.038	Jicaro	enero	2020	ene-20	1
4017	24/1/2020	3:30:00	27.038	Jicaro	enero	2020	ene-20	1
4018	24/1/2020	4:00:00	27.038	Jicaro	enero	2020	ene-20	1
4019	24/1/2020	4:30:00	27.014	Jicaro	enero	2020	ene-20	1
4020	24/1/2020	5:00:00	27.014	Jicaro	enero	2020	ene-20	1
4021	24/1/2020	5:30:00	26.989	Jicaro	enero	2020	ene-20	1
4022	24/1/2020	6:00:00	26.94	Jicaro	enero	2020	ene-20	1
4023	24/1/2020	6:30:00	26.989	Jicaro	enero	2020	ene-20	1
4024	24/1/2020	7:00:00	27.038	Jicaro	enero	2020	ene-20	1
4025	24/1/2020	7:30:00	26.965	Jicaro	enero	2020	ene-20	1
4026	24/1/2020	8:00:00	27.087	Jicaro	enero	2020	ene-20	1
4027	24/1/2020	8:30:00	27.136	Jicaro	enero	2020	ene-20	1
4028	24/1/2020	9:00:00	27.136	Jicaro	enero	2020	ene-20	1
4029	24/1/2020	9:30:00	27.136	Jicaro	enero	2020	ene-20	1
4030	24/1/2020	10:00:00	27.136	Jicaro	enero	2020	ene-20	1
4031	24/1/2020	10:30:00	26.769	Jicaro	enero	2020	ene-20	1
4032	24/1/2020	11:00:00	27.112	Jicaro	enero	2020	ene-20	1
4033	24/1/2020	11:30:00	26.842	Jicaro	enero	2020	ene-20	1
4034	24/1/2020	12:00:00	26.916	Jicaro	enero	2020	ene-20	1
4035	24/1/2020	12:30:00	26.769	Jicaro	enero	2020	ene-20	1
4036	24/1/2020	13:00:00	27.259	Jicaro	enero	2020	ene-20	1
4037	24/1/2020	13:30:00	27.235	Jicaro	enero	2020	ene-20	1
4038	24/1/2020	14:00:00	27.259	Jicaro	enero	2020	ene-20	1
4039	24/1/2020	14:30:00	27.186	Jicaro	enero	2020	ene-20	1
4040	24/1/2020	15:00:00	27.186	Jicaro	enero	2020	ene-20	1
4041	24/1/2020	15:30:00	26.965	Jicaro	enero	2020	ene-20	1
4042	24/1/2020	16:00:00	26.989	Jicaro	enero	2020	ene-20	1
4043	24/1/2020	16:30:00	27.112	Jicaro	enero	2020	ene-20	1
4044	24/1/2020	17:00:00	27.087	Jicaro	enero	2020	ene-20	1
4045	24/1/2020	17:30:00	27.259	Jicaro	enero	2020	ene-20	1
4046	24/1/2020	18:00:00	27.284	Jicaro	enero	2020	ene-20	1
4047	24/1/2020	18:30:00	27.284	Jicaro	enero	2020	ene-20	1
4048	24/1/2020	19:00:00	27.259	Jicaro	enero	2020	ene-20	1
4049	24/1/2020	19:30:00	27.235	Jicaro	enero	2020	ene-20	1
4050	24/1/2020	20:00:00	27.259	Jicaro	enero	2020	ene-20	1
4051	24/1/2020	20:30:00	27.284	Jicaro	enero	2020	ene-20	1
4052	24/1/2020	21:00:00	27.186	Jicaro	enero	2020	ene-20	1
4053	24/1/2020	21:30:00	27.235	Jicaro	enero	2020	ene-20	1
4054	24/1/2020	22:00:00	27.284	Jicaro	enero	2020	ene-20	1
4055	24/1/2020	22:30:00	27.284	Jicaro	enero	2020	ene-20	1
4056	24/1/2020	23:00:00	27.333	Jicaro	enero	2020	ene-20	1
4057	24/1/2020	23:30:00	27.407	Jicaro	enero	2020	ene-20	1
4058	25/1/2020	0:00:00	27.53	Jicaro	enero	2020	ene-20	1
4059	25/1/2020	0:30:00	27.505	Jicaro	enero	2020	ene-20	1
4060	25/1/2020	1:00:00	27.481	Jicaro	enero	2020	ene-20	1
4061	25/1/2020	1:30:00	27.431	Jicaro	enero	2020	ene-20	1
4062	25/1/2020	2:00:00	27.456	Jicaro	enero	2020	ene-20	1
4063	25/1/2020	2:30:00	27.333	Jicaro	enero	2020	ene-20	1
4064	25/1/2020	3:00:00	27.382	Jicaro	enero	2020	ene-20	1
4065	25/1/2020	3:30:00	27.431	Jicaro	enero	2020	ene-20	1
4066	25/1/2020	4:00:00	27.431	Jicaro	enero	2020	ene-20	1
4067	25/1/2020	4:30:00	27.382	Jicaro	enero	2020	ene-20	1
4068	25/1/2020	5:00:00	27.284	Jicaro	enero	2020	ene-20	1
4069	25/1/2020	5:30:00	27.284	Jicaro	enero	2020	ene-20	1
4070	25/1/2020	6:00:00	27.358	Jicaro	enero	2020	ene-20	1
4071	25/1/2020	6:30:00	27.382	Jicaro	enero	2020	ene-20	1
4072	25/1/2020	7:00:00	27.407	Jicaro	enero	2020	ene-20	1
4073	25/1/2020	7:30:00	27.407	Jicaro	enero	2020	ene-20	1
4074	25/1/2020	8:00:00	27.481	Jicaro	enero	2020	ene-20	1
4075	25/1/2020	8:30:00	27.456	Jicaro	enero	2020	ene-20	1
4076	25/1/2020	9:00:00	27.505	Jicaro	enero	2020	ene-20	1
4077	25/1/2020	9:30:00	27.554	Jicaro	enero	2020	ene-20	1
4078	25/1/2020	10:00:00	27.702	Jicaro	enero	2020	ene-20	1
4079	25/1/2020	10:30:00	27.628	Jicaro	enero	2020	ene-20	1
4080	25/1/2020	11:00:00	27.776	Jicaro	enero	2020	ene-20	1
4081	25/1/2020	11:30:00	27.801	Jicaro	enero	2020	ene-20	1
4082	25/1/2020	12:00:00	27.825	Jicaro	enero	2020	ene-20	1
4083	25/1/2020	12:30:00	27.801	Jicaro	enero	2020	ene-20	1
4084	25/1/2020	13:00:00	27.875	Jicaro	enero	2020	ene-20	1
4085	25/1/2020	13:30:00	27.85	Jicaro	enero	2020	ene-20	1
4086	25/1/2020	14:00:00	27.85	Jicaro	enero	2020	ene-20	1
4087	25/1/2020	14:30:00	27.998	Jicaro	enero	2020	ene-20	1
4088	25/1/2020	15:00:00	28.196	Jicaro	enero	2020	ene-20	1
4089	25/1/2020	15:30:00	28.419	Jicaro	enero	2020	ene-20	1
4090	25/1/2020	16:00:00	28.419	Jicaro	enero	2020	ene-20	1
4091	25/1/2020	16:30:00	28.345	Jicaro	enero	2020	ene-20	1
4092	25/1/2020	17:00:00	28.345	Jicaro	enero	2020	ene-20	1
4093	25/1/2020	17:30:00	28.444	Jicaro	enero	2020	ene-20	1
4094	25/1/2020	18:00:00	28.444	Jicaro	enero	2020	ene-20	1
4095	25/1/2020	18:30:00	28.444	Jicaro	enero	2020	ene-20	1
4096	25/1/2020	19:00:00	28.419	Jicaro	enero	2020	ene-20	1
4097	25/1/2020	19:30:00	28.196	Jicaro	enero	2020	ene-20	1
4098	25/1/2020	20:00:00	28.394	Jicaro	enero	2020	ene-20	1
4099	25/1/2020	20:30:00	28.394	Jicaro	enero	2020	ene-20	1
4100	25/1/2020	21:00:00	28.394	Jicaro	enero	2020	ene-20	1
4101	25/1/2020	21:30:00	28.32	Jicaro	enero	2020	ene-20	1
4102	25/1/2020	22:00:00	28.27	Jicaro	enero	2020	ene-20	1
4103	25/1/2020	22:30:00	28.345	Jicaro	enero	2020	ene-20	1
4104	25/1/2020	23:00:00	28.295	Jicaro	enero	2020	ene-20	1
4105	25/1/2020	23:30:00	28.27	Jicaro	enero	2020	ene-20	1
4106	26/1/2020	0:00:00	28.27	Jicaro	enero	2020	ene-20	1
4107	26/1/2020	0:30:00	28.097	Jicaro	enero	2020	ene-20	1
4108	26/1/2020	1:00:00	28.023	Jicaro	enero	2020	ene-20	1
4109	26/1/2020	1:30:00	28.072	Jicaro	enero	2020	ene-20	1
4110	26/1/2020	2:00:00	28.072	Jicaro	enero	2020	ene-20	1
4111	26/1/2020	2:30:00	27.998	Jicaro	enero	2020	ene-20	1
4112	26/1/2020	3:00:00	27.825	Jicaro	enero	2020	ene-20	1
4113	26/1/2020	3:30:00	27.825	Jicaro	enero	2020	ene-20	1
4114	26/1/2020	4:00:00	27.899	Jicaro	enero	2020	ene-20	1
4115	26/1/2020	4:30:00	27.924	Jicaro	enero	2020	ene-20	1
4116	26/1/2020	5:00:00	27.974	Jicaro	enero	2020	ene-20	1
4117	26/1/2020	5:30:00	27.974	Jicaro	enero	2020	ene-20	1
4118	26/1/2020	6:00:00	28.048	Jicaro	enero	2020	ene-20	1
4119	26/1/2020	6:30:00	27.974	Jicaro	enero	2020	ene-20	1
4120	26/1/2020	7:00:00	27.801	Jicaro	enero	2020	ene-20	1
4121	26/1/2020	7:30:00	27.85	Jicaro	enero	2020	ene-20	1
4122	26/1/2020	8:00:00	27.825	Jicaro	enero	2020	ene-20	1
4123	26/1/2020	8:30:00	27.776	Jicaro	enero	2020	ene-20	1
4124	26/1/2020	9:00:00	27.308	Jicaro	enero	2020	ene-20	1
4125	26/1/2020	9:30:00	27.407	Jicaro	enero	2020	ene-20	1
4126	26/1/2020	10:00:00	27.776	Jicaro	enero	2020	ene-20	1
4127	26/1/2020	10:30:00	27.875	Jicaro	enero	2020	ene-20	1
4128	26/1/2020	11:00:00	27.481	Jicaro	enero	2020	ene-20	1
4129	26/1/2020	11:30:00	27.53	Jicaro	enero	2020	ene-20	1
4130	26/1/2020	12:00:00	27.604	Jicaro	enero	2020	ene-20	1
4131	26/1/2020	12:30:00	27.431	Jicaro	enero	2020	ene-20	1
4132	26/1/2020	13:00:00	27.481	Jicaro	enero	2020	ene-20	1
4133	26/1/2020	13:30:00	27.628	Jicaro	enero	2020	ene-20	1
4134	26/1/2020	14:00:00	27.579	Jicaro	enero	2020	ene-20	1
4135	26/1/2020	14:30:00	27.653	Jicaro	enero	2020	ene-20	1
4136	26/1/2020	15:00:00	27.087	Jicaro	enero	2020	ene-20	1
4137	26/1/2020	15:30:00	27.063	Jicaro	enero	2020	ene-20	1
4138	26/1/2020	16:00:00	27.628	Jicaro	enero	2020	ene-20	1
4139	26/1/2020	16:30:00	27.358	Jicaro	enero	2020	ene-20	1
4140	26/1/2020	17:00:00	27.53	Jicaro	enero	2020	ene-20	1
4141	26/1/2020	17:30:00	27.284	Jicaro	enero	2020	ene-20	1
4142	26/1/2020	18:00:00	25.939	Jicaro	enero	2020	ene-20	1
4143	26/1/2020	18:30:00	25.963	Jicaro	enero	2020	ene-20	1
4144	26/1/2020	19:00:00	26.842	Jicaro	enero	2020	ene-20	1
4145	26/1/2020	19:30:00	27.431	Jicaro	enero	2020	ene-20	1
4146	26/1/2020	20:00:00	27.456	Jicaro	enero	2020	ene-20	1
4147	26/1/2020	20:30:00	27.136	Jicaro	enero	2020	ene-20	1
4148	26/1/2020	21:00:00	26.867	Jicaro	enero	2020	ene-20	1
4149	26/1/2020	21:30:00	26.867	Jicaro	enero	2020	ene-20	1
4150	26/1/2020	22:00:00	27.333	Jicaro	enero	2020	ene-20	1
4151	26/1/2020	22:30:00	27.358	Jicaro	enero	2020	ene-20	1
4152	26/1/2020	23:00:00	27.259	Jicaro	enero	2020	ene-20	1
4153	26/1/2020	23:30:00	27.186	Jicaro	enero	2020	ene-20	1
4154	27/1/2020	0:00:00	26.916	Jicaro	enero	2020	ene-20	1
4155	27/1/2020	0:30:00	26.549	Jicaro	enero	2020	ene-20	1
4156	27/1/2020	1:00:00	25.768	Jicaro	enero	2020	ene-20	1
4157	27/1/2020	1:30:00	25.768	Jicaro	enero	2020	ene-20	1
4158	27/1/2020	2:00:00	25.768	Jicaro	enero	2020	ene-20	1
4159	27/1/2020	2:30:00	25.793	Jicaro	enero	2020	ene-20	1
4160	27/1/2020	3:00:00	25.841	Jicaro	enero	2020	ene-20	1
4161	27/1/2020	3:30:00	25.598	Jicaro	enero	2020	ene-20	1
4162	27/1/2020	4:00:00	25.089	Jicaro	enero	2020	ene-20	1
4163	27/1/2020	4:30:00	25.04	Jicaro	enero	2020	ene-20	1
4164	27/1/2020	5:00:00	25.04	Jicaro	enero	2020	ene-20	1
4165	27/1/2020	5:30:00	25.477	Jicaro	enero	2020	ene-20	1
4166	27/1/2020	6:00:00	25.574	Jicaro	enero	2020	ene-20	1
4167	27/1/2020	6:30:00	25.477	Jicaro	enero	2020	ene-20	1
4168	27/1/2020	7:00:00	25.501	Jicaro	enero	2020	ene-20	1
4169	27/1/2020	7:30:00	25.817	Jicaro	enero	2020	ene-20	1
4170	27/1/2020	8:00:00	25.987	Jicaro	enero	2020	ene-20	1
4171	27/1/2020	8:30:00	26.085	Jicaro	enero	2020	ene-20	1
4172	27/1/2020	9:00:00	26.158	Jicaro	enero	2020	ene-20	1
4173	27/1/2020	9:30:00	25.963	Jicaro	enero	2020	ene-20	1
4174	27/1/2020	10:00:00	25.866	Jicaro	enero	2020	ene-20	1
4175	27/1/2020	10:30:00	26.012	Jicaro	enero	2020	ene-20	1
4176	27/1/2020	11:00:00	26.036	Jicaro	enero	2020	ene-20	1
4177	27/1/2020	11:30:00	26.353	Jicaro	enero	2020	ene-20	1
4178	27/1/2020	12:00:00	26.426	Jicaro	enero	2020	ene-20	1
4179	27/1/2020	12:30:00	26.451	Jicaro	enero	2020	ene-20	1
4180	27/1/2020	13:00:00	26.475	Jicaro	enero	2020	ene-20	1
4181	27/1/2020	13:30:00	26.451	Jicaro	enero	2020	ene-20	1
4182	27/1/2020	14:00:00	26.256	Jicaro	enero	2020	ene-20	1
4183	27/1/2020	14:30:00	26.036	Jicaro	enero	2020	ene-20	1
4184	27/1/2020	15:00:00	25.987	Jicaro	enero	2020	ene-20	1
4185	27/1/2020	15:30:00	25.987	Jicaro	enero	2020	ene-20	1
4186	27/1/2020	16:00:00	26.353	Jicaro	enero	2020	ene-20	1
4187	27/1/2020	16:30:00	26.402	Jicaro	enero	2020	ene-20	1
4188	27/1/2020	17:00:00	26.182	Jicaro	enero	2020	ene-20	1
4189	27/1/2020	17:30:00	26.622	Jicaro	enero	2020	ene-20	1
4190	27/1/2020	18:00:00	26.426	Jicaro	enero	2020	ene-20	1
4191	27/1/2020	18:30:00	26.426	Jicaro	enero	2020	ene-20	1
4192	27/1/2020	19:00:00	26.793	Jicaro	enero	2020	ene-20	1
4193	27/1/2020	19:30:00	26.475	Jicaro	enero	2020	ene-20	1
4194	27/1/2020	20:00:00	26.916	Jicaro	enero	2020	ene-20	1
4195	27/1/2020	20:30:00	26.573	Jicaro	enero	2020	ene-20	1
4196	27/1/2020	21:00:00	26.695	Jicaro	enero	2020	ene-20	1
4197	27/1/2020	21:30:00	26.402	Jicaro	enero	2020	ene-20	1
4198	27/1/2020	22:00:00	27.235	Jicaro	enero	2020	ene-20	1
4199	27/1/2020	22:30:00	27.136	Jicaro	enero	2020	ene-20	1
4200	27/1/2020	23:00:00	27.063	Jicaro	enero	2020	ene-20	1
4201	27/1/2020	23:30:00	27.112	Jicaro	enero	2020	ene-20	1
4202	28/1/2020	0:00:00	27.235	Jicaro	enero	2020	ene-20	1
4203	28/1/2020	0:30:00	27.554	Jicaro	enero	2020	ene-20	1
4204	28/1/2020	1:00:00	27.727	Jicaro	enero	2020	ene-20	1
4205	28/1/2020	1:30:00	27.136	Jicaro	enero	2020	ene-20	1
4206	28/1/2020	2:00:00	27.038	Jicaro	enero	2020	ene-20	1
4207	28/1/2020	2:30:00	27.284	Jicaro	enero	2020	ene-20	1
4208	28/1/2020	3:00:00	27.038	Jicaro	enero	2020	ene-20	1
4209	28/1/2020	3:30:00	27.186	Jicaro	enero	2020	ene-20	1
4210	28/1/2020	4:00:00	27.112	Jicaro	enero	2020	ene-20	1
4211	28/1/2020	4:30:00	27.358	Jicaro	enero	2020	ene-20	1
4212	28/1/2020	5:00:00	27.358	Jicaro	enero	2020	ene-20	1
4213	28/1/2020	5:30:00	27.53	Jicaro	enero	2020	ene-20	1
4214	28/1/2020	6:00:00	27.776	Jicaro	enero	2020	ene-20	1
4215	28/1/2020	6:30:00	27.801	Jicaro	enero	2020	ene-20	1
4216	28/1/2020	7:00:00	27.85	Jicaro	enero	2020	ene-20	1
4217	28/1/2020	7:30:00	27.875	Jicaro	enero	2020	ene-20	1
4218	28/1/2020	8:00:00	27.875	Jicaro	enero	2020	ene-20	1
4219	28/1/2020	8:30:00	28.072	Jicaro	enero	2020	ene-20	1
4220	28/1/2020	9:00:00	27.949	Jicaro	enero	2020	ene-20	1
4221	28/1/2020	9:30:00	27.998	Jicaro	enero	2020	ene-20	1
4222	28/1/2020	10:00:00	28.072	Jicaro	enero	2020	ene-20	1
4223	28/1/2020	10:30:00	28.023	Jicaro	enero	2020	ene-20	1
4224	28/1/2020	11:00:00	28.072	Jicaro	enero	2020	ene-20	1
4225	28/1/2020	11:30:00	28.072	Jicaro	enero	2020	ene-20	1
4226	28/1/2020	12:00:00	28.196	Jicaro	enero	2020	ene-20	1
4227	28/1/2020	12:30:00	28.221	Jicaro	enero	2020	ene-20	1
4228	28/1/2020	13:00:00	28.245	Jicaro	enero	2020	ene-20	1
4229	28/1/2020	13:30:00	28.27	Jicaro	enero	2020	ene-20	1
4230	28/1/2020	14:00:00	28.245	Jicaro	enero	2020	ene-20	1
4231	28/1/2020	14:30:00	28.27	Jicaro	enero	2020	ene-20	1
4232	28/1/2020	15:00:00	28.245	Jicaro	enero	2020	ene-20	1
4233	28/1/2020	15:30:00	28.221	Jicaro	enero	2020	ene-20	1
4234	28/1/2020	16:00:00	28.221	Jicaro	enero	2020	ene-20	1
4235	28/1/2020	16:30:00	28.245	Jicaro	enero	2020	ene-20	1
4236	28/1/2020	17:00:00	28.221	Jicaro	enero	2020	ene-20	1
4237	28/1/2020	17:30:00	28.171	Jicaro	enero	2020	ene-20	1
4238	28/1/2020	18:00:00	28.221	Jicaro	enero	2020	ene-20	1
4239	28/1/2020	18:30:00	28.221	Jicaro	enero	2020	ene-20	1
4240	28/1/2020	19:00:00	28.221	Jicaro	enero	2020	ene-20	1
4241	28/1/2020	19:30:00	28.221	Jicaro	enero	2020	ene-20	1
4242	28/1/2020	20:00:00	28.221	Jicaro	enero	2020	ene-20	1
4243	28/1/2020	20:30:00	28.221	Jicaro	enero	2020	ene-20	1
4244	28/1/2020	21:00:00	28.245	Jicaro	enero	2020	ene-20	1
4245	28/1/2020	21:30:00	28.245	Jicaro	enero	2020	ene-20	1
4246	28/1/2020	22:00:00	28.245	Jicaro	enero	2020	ene-20	1
4247	28/1/2020	22:30:00	28.27	Jicaro	enero	2020	ene-20	1
4248	28/1/2020	23:00:00	28.27	Jicaro	enero	2020	ene-20	1
4249	28/1/2020	23:30:00	28.27	Jicaro	enero	2020	ene-20	1
4250	29/1/2020	0:00:00	28.27	Jicaro	enero	2020	ene-20	1
4251	29/1/2020	0:30:00	28.295	Jicaro	enero	2020	ene-20	1
4252	29/1/2020	1:00:00	28.32	Jicaro	enero	2020	ene-20	1
4253	29/1/2020	1:30:00	28.295	Jicaro	enero	2020	ene-20	1
4254	29/1/2020	2:00:00	28.32	Jicaro	enero	2020	ene-20	1
4255	29/1/2020	2:30:00	28.369	Jicaro	enero	2020	ene-20	1
4256	29/1/2020	3:00:00	28.369	Jicaro	enero	2020	ene-20	1
4257	29/1/2020	3:30:00	28.369	Jicaro	enero	2020	ene-20	1
4258	29/1/2020	4:00:00	28.369	Jicaro	enero	2020	ene-20	1
4259	29/1/2020	4:30:00	28.369	Jicaro	enero	2020	ene-20	1
4260	29/1/2020	5:00:00	28.419	Jicaro	enero	2020	ene-20	1
4261	29/1/2020	5:30:00	28.419	Jicaro	enero	2020	ene-20	1
4262	29/1/2020	6:00:00	28.444	Jicaro	enero	2020	ene-20	1
4263	29/1/2020	6:30:00	28.444	Jicaro	enero	2020	ene-20	1
4264	29/1/2020	7:00:00	28.419	Jicaro	enero	2020	ene-20	1
4265	29/1/2020	7:30:00	28.444	Jicaro	enero	2020	ene-20	1
4266	29/1/2020	8:00:00	28.444	Jicaro	enero	2020	ene-20	1
4267	29/1/2020	8:30:00	28.468	Jicaro	enero	2020	ene-20	1
4268	29/1/2020	9:00:00	28.444	Jicaro	enero	2020	ene-20	1
4269	29/1/2020	9:30:00	28.444	Jicaro	enero	2020	ene-20	1
4270	29/1/2020	10:00:00	28.444	Jicaro	enero	2020	ene-20	1
4271	29/1/2020	10:30:00	28.468	Jicaro	enero	2020	ene-20	1
4272	29/1/2020	11:00:00	28.468	Jicaro	enero	2020	ene-20	1
4273	29/1/2020	11:30:00	28.493	Jicaro	enero	2020	ene-20	1
4274	29/1/2020	12:00:00	28.493	Jicaro	enero	2020	ene-20	1
4275	29/1/2020	12:30:00	28.543	Jicaro	enero	2020	ene-20	1
4276	29/1/2020	13:00:00	28.593	Jicaro	enero	2020	ene-20	1
4277	29/1/2020	13:30:00	28.568	Jicaro	enero	2020	ene-20	1
4278	29/1/2020	14:00:00	28.518	Jicaro	enero	2020	ene-20	1
4279	29/1/2020	14:30:00	28.493	Jicaro	enero	2020	ene-20	1
4280	29/1/2020	15:00:00	28.493	Jicaro	enero	2020	ene-20	1
4281	29/1/2020	15:30:00	28.543	Jicaro	enero	2020	ene-20	1
4282	29/1/2020	16:00:00	28.518	Jicaro	enero	2020	ene-20	1
4283	29/1/2020	16:30:00	28.518	Jicaro	enero	2020	ene-20	1
4284	29/1/2020	17:00:00	28.593	Jicaro	enero	2020	ene-20	1
4285	29/1/2020	17:30:00	28.493	Jicaro	enero	2020	ene-20	1
4286	29/1/2020	18:00:00	28.568	Jicaro	enero	2020	ene-20	1
4287	29/1/2020	18:30:00	28.543	Jicaro	enero	2020	ene-20	1
4288	29/1/2020	19:00:00	28.568	Jicaro	enero	2020	ene-20	1
4289	29/1/2020	19:30:00	28.518	Jicaro	enero	2020	ene-20	1
4290	29/1/2020	20:00:00	28.493	Jicaro	enero	2020	ene-20	1
4291	29/1/2020	20:30:00	28.518	Jicaro	enero	2020	ene-20	1
4292	29/1/2020	21:00:00	28.518	Jicaro	enero	2020	ene-20	1
4293	29/1/2020	21:30:00	28.543	Jicaro	enero	2020	ene-20	1
4294	29/1/2020	22:00:00	28.493	Jicaro	enero	2020	ene-20	1
4295	29/1/2020	22:30:00	28.518	Jicaro	enero	2020	ene-20	1
4296	29/1/2020	23:00:00	28.493	Jicaro	enero	2020	ene-20	1
4297	29/1/2020	23:30:00	28.617	Jicaro	enero	2020	ene-20	1
4298	30/1/2020	0:00:00	28.617	Jicaro	enero	2020	ene-20	1
4299	30/1/2020	0:30:00	28.617	Jicaro	enero	2020	ene-20	1
4300	30/1/2020	1:00:00	28.617	Jicaro	enero	2020	ene-20	1
4301	30/1/2020	1:30:00	28.667	Jicaro	enero	2020	ene-20	1
4302	30/1/2020	2:00:00	28.667	Jicaro	enero	2020	ene-20	1
4303	30/1/2020	2:30:00	28.642	Jicaro	enero	2020	ene-20	1
4304	30/1/2020	3:00:00	28.642	Jicaro	enero	2020	ene-20	1
4305	30/1/2020	3:30:00	28.667	Jicaro	enero	2020	ene-20	1
4306	30/1/2020	4:00:00	28.667	Jicaro	enero	2020	ene-20	1
4307	30/1/2020	4:30:00	28.568	Jicaro	enero	2020	ene-20	1
4308	30/1/2020	5:00:00	28.543	Jicaro	enero	2020	ene-20	1
4309	30/1/2020	5:30:00	28.593	Jicaro	enero	2020	ene-20	1
4310	30/1/2020	6:00:00	28.593	Jicaro	enero	2020	ene-20	1
4311	30/1/2020	6:30:00	28.617	Jicaro	enero	2020	ene-20	1
4312	30/1/2020	7:00:00	28.617	Jicaro	enero	2020	ene-20	1
4313	30/1/2020	7:30:00	28.642	Jicaro	enero	2020	ene-20	1
4314	30/1/2020	8:00:00	28.667	Jicaro	enero	2020	ene-20	1
4315	30/1/2020	8:30:00	28.692	Jicaro	enero	2020	ene-20	1
4316	30/1/2020	9:00:00	28.692	Jicaro	enero	2020	ene-20	1
4317	30/1/2020	9:30:00	28.717	Jicaro	enero	2020	ene-20	1
4318	30/1/2020	10:00:00	28.717	Jicaro	enero	2020	ene-20	1
4319	30/1/2020	10:30:00	28.766	Jicaro	enero	2020	ene-20	1
4320	30/1/2020	11:00:00	28.766	Jicaro	enero	2020	ene-20	1
4321	30/1/2020	11:30:00	28.766	Jicaro	enero	2020	ene-20	1
4322	30/1/2020	12:00:00	28.791	Jicaro	enero	2020	ene-20	1
4323	30/1/2020	12:30:00	28.816	Jicaro	enero	2020	ene-20	1
4324	30/1/2020	13:00:00	28.642	Jicaro	enero	2020	ene-20	1
4325	30/1/2020	13:30:00	28.791	Jicaro	enero	2020	ene-20	1
4326	30/1/2020	14:00:00	28.692	Jicaro	enero	2020	ene-20	1
4327	30/1/2020	14:30:00	28.593	Jicaro	enero	2020	ene-20	1
4328	30/1/2020	15:00:00	28.667	Jicaro	enero	2020	ene-20	1
4329	30/1/2020	15:30:00	28.791	Jicaro	enero	2020	ene-20	1
4330	30/1/2020	16:00:00	28.791	Jicaro	enero	2020	ene-20	1
4331	30/1/2020	16:30:00	28.816	Jicaro	enero	2020	ene-20	1
4332	30/1/2020	17:00:00	28.766	Jicaro	enero	2020	ene-20	1
4333	30/1/2020	17:30:00	28.816	Jicaro	enero	2020	ene-20	1
4334	30/1/2020	18:00:00	28.816	Jicaro	enero	2020	ene-20	1
4335	30/1/2020	18:30:00	28.816	Jicaro	enero	2020	ene-20	1
4336	30/1/2020	19:00:00	28.816	Jicaro	enero	2020	ene-20	1
4337	30/1/2020	19:30:00	28.816	Jicaro	enero	2020	ene-20	1
4338	30/1/2020	20:00:00	28.816	Jicaro	enero	2020	ene-20	1
4339	30/1/2020	20:30:00	28.816	Jicaro	enero	2020	ene-20	1
4340	30/1/2020	21:00:00	28.816	Jicaro	enero	2020	ene-20	1
4341	30/1/2020	21:30:00	28.816	Jicaro	enero	2020	ene-20	1
4342	30/1/2020	22:00:00	28.891	Jicaro	enero	2020	ene-20	1
4343	30/1/2020	22:30:00	28.891	Jicaro	enero	2020	ene-20	1
4344	30/1/2020	23:00:00	28.891	Jicaro	enero	2020	ene-20	1
4345	30/1/2020	23:30:00	28.841	Jicaro	enero	2020	ene-20	1
4346	31/1/2020	0:00:00	28.816	Jicaro	enero	2020	ene-20	1
4347	31/1/2020	0:30:00	28.816	Jicaro	enero	2020	ene-20	1
4348	31/1/2020	1:00:00	28.816	Jicaro	enero	2020	ene-20	1
4349	31/1/2020	1:30:00	28.841	Jicaro	enero	2020	ene-20	1
4350	31/1/2020	2:00:00	28.841	Jicaro	enero	2020	ene-20	1
4351	31/1/2020	2:30:00	28.816	Jicaro	enero	2020	ene-20	1
4352	31/1/2020	3:00:00	28.791	Jicaro	enero	2020	ene-20	1
4353	31/1/2020	3:30:00	28.791	Jicaro	enero	2020	ene-20	1
4354	31/1/2020	4:00:00	28.791	Jicaro	enero	2020	ene-20	1
4355	31/1/2020	4:30:00	28.791	Jicaro	enero	2020	ene-20	1
4356	31/1/2020	5:00:00	28.766	Jicaro	enero	2020	ene-20	1
4357	31/1/2020	5:30:00	28.742	Jicaro	enero	2020	ene-20	1
4358	31/1/2020	6:00:00	28.717	Jicaro	enero	2020	ene-20	1
4359	31/1/2020	6:30:00	28.667	Jicaro	enero	2020	ene-20	1
4360	31/1/2020	7:00:00	28.667	Jicaro	enero	2020	ene-20	1
4361	31/1/2020	7:30:00	28.742	Jicaro	enero	2020	ene-20	1
4362	31/1/2020	8:00:00	28.841	Jicaro	enero	2020	ene-20	1
4363	31/1/2020	8:30:00	28.866	Jicaro	enero	2020	ene-20	1
4364	31/1/2020	9:00:00	28.866	Jicaro	enero	2020	ene-20	1
4365	31/1/2020	9:30:00	28.841	Jicaro	enero	2020	ene-20	1
4366	31/1/2020	10:00:00	28.866	Jicaro	enero	2020	ene-20	1
4367	31/1/2020	10:30:00	28.816	Jicaro	enero	2020	ene-20	1
4368	31/1/2020	11:00:00	28.916	Jicaro	enero	2020	ene-20	1
4369	31/1/2020	11:30:00	28.965	Jicaro	enero	2020	ene-20	1
4370	31/1/2020	12:00:00	28.965	Jicaro	enero	2020	ene-20	1
4371	31/1/2020	12:30:00	28.941	Jicaro	enero	2020	ene-20	1
4372	31/1/2020	13:00:00	28.965	Jicaro	enero	2020	ene-20	1
4373	31/1/2020	13:30:00	28.965	Jicaro	enero	2020	ene-20	1
4374	31/1/2020	14:00:00	28.99	Jicaro	enero	2020	ene-20	1
4375	31/1/2020	14:30:00	28.99	Jicaro	enero	2020	ene-20	1
4376	31/1/2020	15:00:00	28.99	Jicaro	enero	2020	ene-20	1
4377	31/1/2020	15:30:00	29.015	Jicaro	enero	2020	ene-20	1
4378	31/1/2020	16:00:00	29.065	Jicaro	enero	2020	ene-20	1
4379	31/1/2020	16:30:00	29.09	Jicaro	enero	2020	ene-20	1
4380	31/1/2020	17:00:00	29.115	Jicaro	enero	2020	ene-20	1
4381	31/1/2020	17:30:00	29.115	Jicaro	enero	2020	ene-20	1
4382	31/1/2020	18:00:00	29.115	Jicaro	enero	2020	ene-20	1
4383	31/1/2020	18:30:00	29.04	Jicaro	enero	2020	ene-20	1
4384	31/1/2020	19:00:00	29.04	Jicaro	enero	2020	ene-20	1
4385	31/1/2020	19:30:00	29.015	Jicaro	enero	2020	ene-20	1
4386	31/1/2020	20:00:00	28.99	Jicaro	enero	2020	ene-20	1
4387	31/1/2020	20:30:00	28.965	Jicaro	enero	2020	ene-20	1
4388	31/1/2020	21:00:00	28.965	Jicaro	enero	2020	ene-20	1
4389	31/1/2020	21:30:00	28.965	Jicaro	enero	2020	ene-20	1
4390	31/1/2020	22:00:00	28.891	Jicaro	enero	2020	ene-20	1
4391	31/1/2020	22:30:00	28.891	Jicaro	enero	2020	ene-20	1
4392	31/1/2020	23:00:00	28.866	Jicaro	enero	2020	ene-20	1
4393	31/1/2020	23:30:00	28.916	Jicaro	enero	2020	ene-20	1
4394	1/2/2020	0:00:00	28.816	Jicaro	febrero	2020	feb-20	1
4395	1/2/2020	0:30:00	28.866	Jicaro	febrero	2020	feb-20	1
4396	1/2/2020	1:00:00	28.816	Jicaro	febrero	2020	feb-20	1
4397	1/2/2020	1:30:00	28.617	Jicaro	febrero	2020	feb-20	1
4398	1/2/2020	2:00:00	28.667	Jicaro	febrero	2020	feb-20	1
4399	1/2/2020	2:30:00	28.717	Jicaro	febrero	2020	feb-20	1
4400	1/2/2020	3:00:00	28.493	Jicaro	febrero	2020	feb-20	1
4401	1/2/2020	3:30:00	28.667	Jicaro	febrero	2020	feb-20	1
4402	1/2/2020	4:00:00	28.593	Jicaro	febrero	2020	feb-20	1
4403	1/2/2020	4:30:00	28.493	Jicaro	febrero	2020	feb-20	1
4404	1/2/2020	5:00:00	28.32	Jicaro	febrero	2020	feb-20	1
4405	1/2/2020	5:30:00	28.568	Jicaro	febrero	2020	feb-20	1
4406	1/2/2020	6:00:00	28.444	Jicaro	febrero	2020	feb-20	1
4407	1/2/2020	6:30:00	28.493	Jicaro	febrero	2020	feb-20	1
4408	1/2/2020	7:00:00	28.245	Jicaro	febrero	2020	feb-20	1
4409	1/2/2020	7:30:00	27.604	Jicaro	febrero	2020	feb-20	1
4410	1/2/2020	8:00:00	28.122	Jicaro	febrero	2020	feb-20	1
4411	1/2/2020	8:30:00	27.702	Jicaro	febrero	2020	feb-20	1
4412	1/2/2020	9:00:00	27.85	Jicaro	febrero	2020	feb-20	1
4413	1/2/2020	9:30:00	28.023	Jicaro	febrero	2020	feb-20	1
4414	1/2/2020	10:00:00	27.875	Jicaro	febrero	2020	feb-20	1
4415	1/2/2020	10:30:00	27.949	Jicaro	febrero	2020	feb-20	1
4416	1/2/2020	11:00:00	27.949	Jicaro	febrero	2020	feb-20	1
4417	1/2/2020	11:30:00	28.072	Jicaro	febrero	2020	feb-20	1
4418	1/2/2020	12:00:00	28.221	Jicaro	febrero	2020	feb-20	1
4419	1/2/2020	12:30:00	28.667	Jicaro	febrero	2020	feb-20	1
4420	1/2/2020	13:00:00	28.568	Jicaro	febrero	2020	feb-20	1
4421	1/2/2020	13:30:00	28.345	Jicaro	febrero	2020	feb-20	1
4422	1/2/2020	14:00:00	28.245	Jicaro	febrero	2020	feb-20	1
4423	1/2/2020	14:30:00	28.369	Jicaro	febrero	2020	feb-20	1
4424	1/2/2020	15:00:00	27.949	Jicaro	febrero	2020	feb-20	1
4425	1/2/2020	15:30:00	27.751	Jicaro	febrero	2020	feb-20	1
4426	1/2/2020	16:00:00	28.147	Jicaro	febrero	2020	feb-20	1
4427	1/2/2020	16:30:00	28.245	Jicaro	febrero	2020	feb-20	1
4428	1/2/2020	17:00:00	28.493	Jicaro	febrero	2020	feb-20	1
4429	1/2/2020	17:30:00	27.998	Jicaro	febrero	2020	feb-20	1
4430	1/2/2020	18:00:00	28.593	Jicaro	febrero	2020	feb-20	1
4431	1/2/2020	18:30:00	27.776	Jicaro	febrero	2020	feb-20	1
4432	1/2/2020	19:00:00	27.776	Jicaro	febrero	2020	feb-20	1
4433	1/2/2020	19:30:00	27.974	Jicaro	febrero	2020	feb-20	1
4434	1/2/2020	20:00:00	28.568	Jicaro	febrero	2020	feb-20	1
4435	1/2/2020	20:30:00	27.677	Jicaro	febrero	2020	feb-20	1
4436	1/2/2020	21:00:00	27.456	Jicaro	febrero	2020	feb-20	1
4437	1/2/2020	21:30:00	27.628	Jicaro	febrero	2020	feb-20	1
4438	1/2/2020	22:00:00	27.924	Jicaro	febrero	2020	feb-20	1
4439	1/2/2020	22:30:00	28.048	Jicaro	febrero	2020	feb-20	1
4440	1/2/2020	23:00:00	27.949	Jicaro	febrero	2020	feb-20	1
4441	1/2/2020	23:30:00	27.604	Jicaro	febrero	2020	feb-20	1
4442	2/2/2020	0:00:00	27.653	Jicaro	febrero	2020	feb-20	1
4443	2/2/2020	0:30:00	27.628	Jicaro	febrero	2020	feb-20	1
4444	2/2/2020	1:00:00	27.85	Jicaro	febrero	2020	feb-20	1
4445	2/2/2020	1:30:00	27.653	Jicaro	febrero	2020	feb-20	1
4446	2/2/2020	2:00:00	27.702	Jicaro	febrero	2020	feb-20	1
4447	2/2/2020	2:30:00	27.924	Jicaro	febrero	2020	feb-20	1
4448	2/2/2020	3:00:00	27.825	Jicaro	febrero	2020	feb-20	1
4449	2/2/2020	3:30:00	27.875	Jicaro	febrero	2020	feb-20	1
4450	2/2/2020	4:00:00	27.924	Jicaro	febrero	2020	feb-20	1
4451	2/2/2020	4:30:00	27.677	Jicaro	febrero	2020	feb-20	1
4452	2/2/2020	5:00:00	27.825	Jicaro	febrero	2020	feb-20	1
4453	2/2/2020	5:30:00	27.924	Jicaro	febrero	2020	feb-20	1
4454	2/2/2020	6:00:00	27.702	Jicaro	febrero	2020	feb-20	1
4455	2/2/2020	6:30:00	27.751	Jicaro	febrero	2020	feb-20	1
4456	2/2/2020	7:00:00	27.776	Jicaro	febrero	2020	feb-20	1
4457	2/2/2020	7:30:00	27.702	Jicaro	febrero	2020	feb-20	1
4458	2/2/2020	8:00:00	27.554	Jicaro	febrero	2020	feb-20	1
4459	2/2/2020	8:30:00	27.554	Jicaro	febrero	2020	feb-20	1
4460	2/2/2020	9:00:00	27.579	Jicaro	febrero	2020	feb-20	1
4461	2/2/2020	9:30:00	27.579	Jicaro	febrero	2020	feb-20	1
4462	2/2/2020	10:00:00	27.628	Jicaro	febrero	2020	feb-20	1
4463	2/2/2020	10:30:00	28.048	Jicaro	febrero	2020	feb-20	1
4464	2/2/2020	11:00:00	27.53	Jicaro	febrero	2020	feb-20	1
4465	2/2/2020	11:30:00	27.161	Jicaro	febrero	2020	feb-20	1
4466	2/2/2020	12:00:00	27.087	Jicaro	febrero	2020	feb-20	1
4467	2/2/2020	12:30:00	27.161	Jicaro	febrero	2020	feb-20	1
4468	2/2/2020	13:00:00	27.063	Jicaro	febrero	2020	feb-20	1
4469	2/2/2020	13:30:00	27.85	Jicaro	febrero	2020	feb-20	1
4470	2/2/2020	14:00:00	27.875	Jicaro	febrero	2020	feb-20	1
4471	2/2/2020	14:30:00	27.899	Jicaro	febrero	2020	feb-20	1
4472	2/2/2020	15:00:00	27.974	Jicaro	febrero	2020	feb-20	1
4473	2/2/2020	15:30:00	27.653	Jicaro	febrero	2020	feb-20	1
4474	2/2/2020	16:00:00	27.776	Jicaro	febrero	2020	feb-20	1
4475	2/2/2020	16:30:00	28.048	Jicaro	febrero	2020	feb-20	1
4476	2/2/2020	17:00:00	27.751	Jicaro	febrero	2020	feb-20	1
4477	2/2/2020	17:30:00	27.481	Jicaro	febrero	2020	feb-20	1
4478	2/2/2020	18:00:00	27.259	Jicaro	febrero	2020	feb-20	1
4479	2/2/2020	18:30:00	27.161	Jicaro	febrero	2020	feb-20	1
4480	2/2/2020	19:00:00	27.259	Jicaro	febrero	2020	feb-20	1
4481	2/2/2020	19:30:00	27.235	Jicaro	febrero	2020	feb-20	1
4482	2/2/2020	20:00:00	27.284	Jicaro	febrero	2020	feb-20	1
4483	2/2/2020	20:30:00	27.333	Jicaro	febrero	2020	feb-20	1
4484	2/2/2020	21:00:00	27.456	Jicaro	febrero	2020	feb-20	1
4485	2/2/2020	21:30:00	27.505	Jicaro	febrero	2020	feb-20	1
4486	2/2/2020	22:00:00	27.53	Jicaro	febrero	2020	feb-20	1
4487	2/2/2020	22:30:00	27.382	Jicaro	febrero	2020	feb-20	1
4488	2/2/2020	23:00:00	27.382	Jicaro	febrero	2020	feb-20	1
4489	2/2/2020	23:30:00	27.308	Jicaro	febrero	2020	feb-20	1
4490	3/2/2020	0:00:00	27.235	Jicaro	febrero	2020	feb-20	1
4491	3/2/2020	0:30:00	27.186	Jicaro	febrero	2020	feb-20	1
4492	3/2/2020	1:00:00	26.695	Jicaro	febrero	2020	feb-20	1
4493	3/2/2020	1:30:00	25.963	Jicaro	febrero	2020	feb-20	1
4494	3/2/2020	2:00:00	26.989	Jicaro	febrero	2020	feb-20	1
4495	3/2/2020	2:30:00	26.842	Jicaro	febrero	2020	feb-20	1
4496	3/2/2020	3:00:00	26.842	Jicaro	febrero	2020	feb-20	1
4497	3/2/2020	3:30:00	25.671	Jicaro	febrero	2020	feb-20	1
4498	3/2/2020	4:00:00	25.453	Jicaro	febrero	2020	feb-20	1
4499	3/2/2020	4:30:00	25.841	Jicaro	febrero	2020	feb-20	1
4500	3/2/2020	5:00:00	25.939	Jicaro	febrero	2020	feb-20	1
4501	3/2/2020	5:30:00	26.012	Jicaro	febrero	2020	feb-20	1
4502	3/2/2020	6:00:00	25.623	Jicaro	febrero	2020	feb-20	1
4503	3/2/2020	6:30:00	25.404	Jicaro	febrero	2020	feb-20	1
4504	3/2/2020	7:00:00	26.109	Jicaro	febrero	2020	feb-20	1
4505	3/2/2020	7:30:00	26.475	Jicaro	febrero	2020	feb-20	1
4506	3/2/2020	8:00:00	26.475	Jicaro	febrero	2020	feb-20	1
4507	3/2/2020	8:30:00	26.012	Jicaro	febrero	2020	feb-20	1
4508	3/2/2020	9:00:00	25.963	Jicaro	febrero	2020	feb-20	1
4509	3/2/2020	9:30:00	26.207	Jicaro	febrero	2020	feb-20	1
4510	3/2/2020	10:00:00	26.256	Jicaro	febrero	2020	feb-20	1
4511	3/2/2020	10:30:00	26.134	Jicaro	febrero	2020	feb-20	1
4512	3/2/2020	11:00:00	26.134	Jicaro	febrero	2020	feb-20	1
4513	3/2/2020	11:30:00	26.012	Jicaro	febrero	2020	feb-20	1
4514	3/2/2020	12:00:00	25.817	Jicaro	febrero	2020	feb-20	1
4515	3/2/2020	12:30:00	26.036	Jicaro	febrero	2020	feb-20	1
4516	3/2/2020	13:00:00	25.939	Jicaro	febrero	2020	feb-20	1
4517	3/2/2020	13:30:00	25.38	Jicaro	febrero	2020	feb-20	1
4518	3/2/2020	14:00:00	25.234	Jicaro	febrero	2020	feb-20	1
4519	3/2/2020	14:30:00	25.04	Jicaro	febrero	2020	feb-20	1
4520	3/2/2020	15:00:00	25.04	Jicaro	febrero	2020	feb-20	1
4521	3/2/2020	15:30:00	24.798	Jicaro	febrero	2020	feb-20	1
4522	3/2/2020	16:00:00	24.823	Jicaro	febrero	2020	feb-20	1
4523	3/2/2020	16:30:00	25.525	Jicaro	febrero	2020	feb-20	1
4524	3/2/2020	17:00:00	25.21	Jicaro	febrero	2020	feb-20	1
4525	3/2/2020	17:30:00	24.726	Jicaro	febrero	2020	feb-20	1
4526	3/2/2020	18:00:00	24.968	Jicaro	febrero	2020	feb-20	1
4527	3/2/2020	18:30:00	25.55	Jicaro	febrero	2020	feb-20	1
4528	3/2/2020	19:00:00	25.089	Jicaro	febrero	2020	feb-20	1
4529	3/2/2020	19:30:00	25.089	Jicaro	febrero	2020	feb-20	1
4530	3/2/2020	20:00:00	24.944	Jicaro	febrero	2020	feb-20	1
4531	3/2/2020	20:30:00	24.847	Jicaro	febrero	2020	feb-20	1
4532	3/2/2020	21:00:00	25.089	Jicaro	febrero	2020	feb-20	1
4533	3/2/2020	21:30:00	25.234	Jicaro	febrero	2020	feb-20	1
4534	3/2/2020	22:00:00	24.944	Jicaro	febrero	2020	feb-20	1
4535	3/2/2020	22:30:00	25.258	Jicaro	febrero	2020	feb-20	1
4536	3/2/2020	23:00:00	25.307	Jicaro	febrero	2020	feb-20	1
4537	3/2/2020	23:30:00	25.089	Jicaro	febrero	2020	feb-20	1
4538	4/2/2020	0:00:00	25.38	Jicaro	febrero	2020	feb-20	1
4539	4/2/2020	0:30:00	25.162	Jicaro	febrero	2020	feb-20	1
4540	4/2/2020	1:00:00	25.21	Jicaro	febrero	2020	feb-20	1
4541	4/2/2020	1:30:00	25.404	Jicaro	febrero	2020	feb-20	1
4542	4/2/2020	2:00:00	25.695	Jicaro	febrero	2020	feb-20	1
4543	4/2/2020	2:30:00	25.768	Jicaro	febrero	2020	feb-20	1
4544	4/2/2020	3:00:00	25.866	Jicaro	febrero	2020	feb-20	1
4545	4/2/2020	3:30:00	25.501	Jicaro	febrero	2020	feb-20	1
4546	4/2/2020	4:00:00	25.817	Jicaro	febrero	2020	feb-20	1
4547	4/2/2020	4:30:00	25.647	Jicaro	febrero	2020	feb-20	1
4548	4/2/2020	5:00:00	25.598	Jicaro	febrero	2020	feb-20	1
4549	4/2/2020	5:30:00	25.258	Jicaro	febrero	2020	feb-20	1
4550	4/2/2020	6:00:00	25.234	Jicaro	febrero	2020	feb-20	1
4551	4/2/2020	6:30:00	25.186	Jicaro	febrero	2020	feb-20	1
4552	4/2/2020	7:00:00	25.234	Jicaro	febrero	2020	feb-20	1
4553	4/2/2020	7:30:00	25.355	Jicaro	febrero	2020	feb-20	1
4554	4/2/2020	8:00:00	25.38	Jicaro	febrero	2020	feb-20	1
4555	4/2/2020	8:30:00	25.38	Jicaro	febrero	2020	feb-20	1
4556	4/2/2020	9:00:00	25.428	Jicaro	febrero	2020	feb-20	1
4557	4/2/2020	9:30:00	25.574	Jicaro	febrero	2020	feb-20	1
4558	4/2/2020	10:00:00	25.55	Jicaro	febrero	2020	feb-20	1
4559	4/2/2020	10:30:00	25.574	Jicaro	febrero	2020	feb-20	1
4560	4/2/2020	11:00:00	25.598	Jicaro	febrero	2020	feb-20	1
4561	4/2/2020	11:30:00	25.598	Jicaro	febrero	2020	feb-20	1
4562	4/2/2020	12:00:00	25.671	Jicaro	febrero	2020	feb-20	1
4563	4/2/2020	12:30:00	25.793	Jicaro	febrero	2020	feb-20	1
4564	4/2/2020	13:00:00	25.914	Jicaro	febrero	2020	feb-20	1
4565	4/2/2020	13:30:00	26.012	Jicaro	febrero	2020	feb-20	1
4566	4/2/2020	14:00:00	25.963	Jicaro	febrero	2020	feb-20	1
4567	4/2/2020	14:30:00	26.012	Jicaro	febrero	2020	feb-20	1
4568	4/2/2020	15:00:00	26.304	Jicaro	febrero	2020	feb-20	1
4569	4/2/2020	15:30:00	26.061	Jicaro	febrero	2020	feb-20	1
4570	4/2/2020	16:00:00	25.89	Jicaro	febrero	2020	feb-20	1
4571	4/2/2020	16:30:00	26.109	Jicaro	febrero	2020	feb-20	1
4572	4/2/2020	17:00:00	26.134	Jicaro	febrero	2020	feb-20	1
4573	4/2/2020	17:30:00	27.186	Jicaro	febrero	2020	feb-20	1
4574	4/2/2020	18:00:00	27.136	Jicaro	febrero	2020	feb-20	1
4575	4/2/2020	18:30:00	26.744	Jicaro	febrero	2020	feb-20	1
4576	4/2/2020	19:00:00	26.646	Jicaro	febrero	2020	feb-20	1
4577	4/2/2020	19:30:00	26.573	Jicaro	febrero	2020	feb-20	1
4578	4/2/2020	20:00:00	26.012	Jicaro	febrero	2020	feb-20	1
4579	4/2/2020	20:30:00	25.89	Jicaro	febrero	2020	feb-20	1
4580	4/2/2020	21:00:00	25.914	Jicaro	febrero	2020	feb-20	1
4581	4/2/2020	21:30:00	26.646	Jicaro	febrero	2020	feb-20	1
4582	4/2/2020	22:00:00	26.646	Jicaro	febrero	2020	feb-20	1
4583	4/2/2020	22:30:00	26.646	Jicaro	febrero	2020	feb-20	1
4584	4/2/2020	23:00:00	26.28	Jicaro	febrero	2020	feb-20	1
4585	4/2/2020	23:30:00	26.109	Jicaro	febrero	2020	feb-20	1
4586	5/2/2020	0:00:00	25.963	Jicaro	febrero	2020	feb-20	1
4587	5/2/2020	0:30:00	26.182	Jicaro	febrero	2020	feb-20	1
4588	5/2/2020	1:00:00	26.5	Jicaro	febrero	2020	feb-20	1
4589	5/2/2020	1:30:00	26.549	Jicaro	febrero	2020	feb-20	1
4590	5/2/2020	2:00:00	26.158	Jicaro	febrero	2020	feb-20	1
4591	5/2/2020	2:30:00	26.28	Jicaro	febrero	2020	feb-20	1
4592	5/2/2020	3:00:00	26.28	Jicaro	febrero	2020	feb-20	1
4593	5/2/2020	3:30:00	26.451	Jicaro	febrero	2020	feb-20	1
4594	5/2/2020	4:00:00	26.451	Jicaro	febrero	2020	feb-20	1
4595	5/2/2020	4:30:00	26.451	Jicaro	febrero	2020	feb-20	1
4596	5/2/2020	5:00:00	26.402	Jicaro	febrero	2020	feb-20	1
4597	5/2/2020	5:30:00	26.402	Jicaro	febrero	2020	feb-20	1
4598	5/2/2020	6:00:00	26.451	Jicaro	febrero	2020	feb-20	1
4599	5/2/2020	6:30:00	26.5	Jicaro	febrero	2020	feb-20	1
4600	5/2/2020	7:00:00	26.622	Jicaro	febrero	2020	feb-20	1
4601	5/2/2020	7:30:00	26.598	Jicaro	febrero	2020	feb-20	1
4602	5/2/2020	8:00:00	26.671	Jicaro	febrero	2020	feb-20	1
4603	5/2/2020	8:30:00	26.94	Jicaro	febrero	2020	feb-20	1
4604	5/2/2020	9:00:00	26.94	Jicaro	febrero	2020	feb-20	1
4605	5/2/2020	9:30:00	26.646	Jicaro	febrero	2020	feb-20	1
4606	5/2/2020	10:00:00	26.598	Jicaro	febrero	2020	feb-20	1
4607	5/2/2020	10:30:00	26.72	Jicaro	febrero	2020	feb-20	1
4608	5/2/2020	11:00:00	26.744	Jicaro	febrero	2020	feb-20	1
4609	5/2/2020	11:30:00	26.793	Jicaro	febrero	2020	feb-20	1
4610	5/2/2020	12:00:00	26.94	Jicaro	febrero	2020	feb-20	1
4611	5/2/2020	12:30:00	26.818	Jicaro	febrero	2020	feb-20	1
4612	5/2/2020	13:00:00	26.891	Jicaro	febrero	2020	feb-20	1
4613	5/2/2020	13:30:00	26.891	Jicaro	febrero	2020	feb-20	1
4614	5/2/2020	14:00:00	26.94	Jicaro	febrero	2020	feb-20	1
4615	5/2/2020	14:30:00	26.94	Jicaro	febrero	2020	feb-20	1
4616	5/2/2020	15:00:00	26.965	Jicaro	febrero	2020	feb-20	1
4617	5/2/2020	15:30:00	26.989	Jicaro	febrero	2020	feb-20	1
4618	5/2/2020	16:00:00	27.063	Jicaro	febrero	2020	feb-20	1
4619	5/2/2020	16:30:00	27.087	Jicaro	febrero	2020	feb-20	1
4620	5/2/2020	17:00:00	27.087	Jicaro	febrero	2020	feb-20	1
4621	5/2/2020	17:30:00	27.087	Jicaro	febrero	2020	feb-20	1
4622	5/2/2020	18:00:00	27.136	Jicaro	febrero	2020	feb-20	1
4623	5/2/2020	18:30:00	27.161	Jicaro	febrero	2020	feb-20	1
4624	5/2/2020	19:00:00	27.333	Jicaro	febrero	2020	feb-20	1
4625	5/2/2020	19:30:00	27.407	Jicaro	febrero	2020	feb-20	1
4626	5/2/2020	20:00:00	27.53	Jicaro	febrero	2020	feb-20	1
4627	5/2/2020	20:30:00	27.481	Jicaro	febrero	2020	feb-20	1
4628	5/2/2020	21:00:00	27.505	Jicaro	febrero	2020	feb-20	1
4629	5/2/2020	21:30:00	27.53	Jicaro	febrero	2020	feb-20	1
4630	5/2/2020	22:00:00	27.456	Jicaro	febrero	2020	feb-20	1
4631	5/2/2020	22:30:00	27.431	Jicaro	febrero	2020	feb-20	1
4632	5/2/2020	23:00:00	27.431	Jicaro	febrero	2020	feb-20	1
4633	5/2/2020	23:30:00	27.505	Jicaro	febrero	2020	feb-20	1
4634	6/2/2020	0:00:00	27.407	Jicaro	febrero	2020	feb-20	1
4635	6/2/2020	0:30:00	27.505	Jicaro	febrero	2020	feb-20	1
4636	6/2/2020	1:00:00	27.431	Jicaro	febrero	2020	feb-20	1
4637	6/2/2020	1:30:00	27.481	Jicaro	febrero	2020	feb-20	1
4638	6/2/2020	2:00:00	27.579	Jicaro	febrero	2020	feb-20	1
4639	6/2/2020	2:30:00	27.53	Jicaro	febrero	2020	feb-20	1
4640	6/2/2020	3:00:00	27.456	Jicaro	febrero	2020	feb-20	1
4641	6/2/2020	3:30:00	27.505	Jicaro	febrero	2020	feb-20	1
4642	6/2/2020	4:00:00	27.628	Jicaro	febrero	2020	feb-20	1
4643	6/2/2020	4:30:00	27.653	Jicaro	febrero	2020	feb-20	1
4644	6/2/2020	5:00:00	27.702	Jicaro	febrero	2020	feb-20	1
4645	6/2/2020	5:30:00	27.653	Jicaro	febrero	2020	feb-20	1
4646	6/2/2020	6:00:00	27.628	Jicaro	febrero	2020	feb-20	1
4647	6/2/2020	6:30:00	27.702	Jicaro	febrero	2020	feb-20	1
4648	6/2/2020	7:00:00	27.776	Jicaro	febrero	2020	feb-20	1
4649	6/2/2020	7:30:00	27.899	Jicaro	febrero	2020	feb-20	1
4650	6/2/2020	8:00:00	27.899	Jicaro	febrero	2020	feb-20	1
4651	6/2/2020	8:30:00	27.924	Jicaro	febrero	2020	feb-20	1
4652	6/2/2020	9:00:00	27.825	Jicaro	febrero	2020	feb-20	1
4653	6/2/2020	9:30:00	27.505	Jicaro	febrero	2020	feb-20	1
4654	6/2/2020	10:00:00	27.677	Jicaro	febrero	2020	feb-20	1
4655	6/2/2020	10:30:00	27.505	Jicaro	febrero	2020	feb-20	1
4656	6/2/2020	11:00:00	27.579	Jicaro	febrero	2020	feb-20	1
4657	6/2/2020	11:30:00	27.284	Jicaro	febrero	2020	feb-20	1
4658	6/2/2020	12:00:00	27.456	Jicaro	febrero	2020	feb-20	1
4659	6/2/2020	12:30:00	27.628	Jicaro	febrero	2020	feb-20	1
4660	6/2/2020	13:00:00	27.677	Jicaro	febrero	2020	feb-20	1
4661	6/2/2020	13:30:00	27.677	Jicaro	febrero	2020	feb-20	1
4662	6/2/2020	14:00:00	27.653	Jicaro	febrero	2020	feb-20	1
4663	6/2/2020	14:30:00	27.604	Jicaro	febrero	2020	feb-20	1
4664	6/2/2020	15:00:00	27.776	Jicaro	febrero	2020	feb-20	1
4665	6/2/2020	15:30:00	27.998	Jicaro	febrero	2020	feb-20	1
4666	6/2/2020	16:00:00	28.023	Jicaro	febrero	2020	feb-20	1
4667	6/2/2020	16:30:00	27.924	Jicaro	febrero	2020	feb-20	1
4668	6/2/2020	17:00:00	27.924	Jicaro	febrero	2020	feb-20	1
4669	6/2/2020	17:30:00	27.924	Jicaro	febrero	2020	feb-20	1
4670	6/2/2020	18:00:00	27.899	Jicaro	febrero	2020	feb-20	1
4671	6/2/2020	18:30:00	27.924	Jicaro	febrero	2020	feb-20	1
4672	6/2/2020	19:00:00	27.628	Jicaro	febrero	2020	feb-20	1
4673	6/2/2020	19:30:00	27.801	Jicaro	febrero	2020	feb-20	1
4674	6/2/2020	20:00:00	27.431	Jicaro	febrero	2020	feb-20	1
4675	6/2/2020	20:30:00	27.801	Jicaro	febrero	2020	feb-20	1
4676	6/2/2020	21:00:00	27.899	Jicaro	febrero	2020	feb-20	1
4677	6/2/2020	21:30:00	27.85	Jicaro	febrero	2020	feb-20	1
4678	6/2/2020	22:00:00	27.875	Jicaro	febrero	2020	feb-20	1
4679	6/2/2020	22:30:00	27.85	Jicaro	febrero	2020	feb-20	1
4680	6/2/2020	23:00:00	27.998	Jicaro	febrero	2020	feb-20	1
4681	6/2/2020	23:30:00	27.998	Jicaro	febrero	2020	feb-20	1
4682	7/2/2020	0:00:00	27.949	Jicaro	febrero	2020	feb-20	1
4683	7/2/2020	0:30:00	27.949	Jicaro	febrero	2020	feb-20	1
4684	7/2/2020	1:00:00	27.949	Jicaro	febrero	2020	feb-20	1
4685	7/2/2020	1:30:00	27.899	Jicaro	febrero	2020	feb-20	1
4686	7/2/2020	2:00:00	27.899	Jicaro	febrero	2020	feb-20	1
4687	7/2/2020	2:30:00	27.949	Jicaro	febrero	2020	feb-20	1
4688	7/2/2020	3:00:00	27.998	Jicaro	febrero	2020	feb-20	1
4689	7/2/2020	3:30:00	27.949	Jicaro	febrero	2020	feb-20	1
4690	7/2/2020	4:00:00	27.924	Jicaro	febrero	2020	feb-20	1
4691	7/2/2020	4:30:00	27.949	Jicaro	febrero	2020	feb-20	1
4692	7/2/2020	5:00:00	27.949	Jicaro	febrero	2020	feb-20	1
4693	7/2/2020	5:30:00	27.974	Jicaro	febrero	2020	feb-20	1
4694	7/2/2020	6:00:00	27.949	Jicaro	febrero	2020	feb-20	1
4695	7/2/2020	6:30:00	27.924	Jicaro	febrero	2020	feb-20	1
4696	7/2/2020	7:00:00	27.974	Jicaro	febrero	2020	feb-20	1
4697	7/2/2020	7:30:00	27.974	Jicaro	febrero	2020	feb-20	1
4698	7/2/2020	8:00:00	27.949	Jicaro	febrero	2020	feb-20	1
4699	7/2/2020	8:30:00	27.974	Jicaro	febrero	2020	feb-20	1
4700	7/2/2020	9:00:00	27.949	Jicaro	febrero	2020	feb-20	1
4701	7/2/2020	9:30:00	28.048	Jicaro	febrero	2020	feb-20	1
4702	7/2/2020	10:00:00	28.072	Jicaro	febrero	2020	feb-20	1
4703	7/2/2020	10:30:00	28.072	Jicaro	febrero	2020	feb-20	1
4704	7/2/2020	11:00:00	28.072	Jicaro	febrero	2020	feb-20	1
4705	7/2/2020	11:30:00	28.072	Jicaro	febrero	2020	feb-20	1
4706	7/2/2020	12:00:00	27.899	Jicaro	febrero	2020	feb-20	1
4707	7/2/2020	12:30:00	28.072	Jicaro	febrero	2020	feb-20	1
4708	7/2/2020	13:00:00	28.122	Jicaro	febrero	2020	feb-20	1
4709	7/2/2020	13:30:00	28.122	Jicaro	febrero	2020	feb-20	1
4710	7/2/2020	14:00:00	28.171	Jicaro	febrero	2020	feb-20	1
4711	7/2/2020	14:30:00	28.171	Jicaro	febrero	2020	feb-20	1
4712	7/2/2020	15:00:00	28.221	Jicaro	febrero	2020	feb-20	1
4713	7/2/2020	15:30:00	28.221	Jicaro	febrero	2020	feb-20	1
4714	7/2/2020	16:00:00	28.196	Jicaro	febrero	2020	feb-20	1
4715	7/2/2020	16:30:00	28.196	Jicaro	febrero	2020	feb-20	1
4716	7/2/2020	17:00:00	28.27	Jicaro	febrero	2020	feb-20	1
4717	7/2/2020	17:30:00	28.221	Jicaro	febrero	2020	feb-20	1
4718	7/2/2020	18:00:00	28.221	Jicaro	febrero	2020	feb-20	1
4719	7/2/2020	18:30:00	28.196	Jicaro	febrero	2020	feb-20	1
4720	7/2/2020	19:00:00	28.196	Jicaro	febrero	2020	feb-20	1
4721	7/2/2020	19:30:00	28.196	Jicaro	febrero	2020	feb-20	1
4722	7/2/2020	20:00:00	28.171	Jicaro	febrero	2020	feb-20	1
4723	7/2/2020	20:30:00	28.171	Jicaro	febrero	2020	feb-20	1
4724	7/2/2020	21:00:00	28.221	Jicaro	febrero	2020	feb-20	1
4725	7/2/2020	21:30:00	28.196	Jicaro	febrero	2020	feb-20	1
4726	7/2/2020	22:00:00	28.27	Jicaro	febrero	2020	feb-20	1
4727	7/2/2020	22:30:00	28.295	Jicaro	febrero	2020	feb-20	1
4728	7/2/2020	23:00:00	28.27	Jicaro	febrero	2020	feb-20	1
4729	7/2/2020	23:30:00	28.295	Jicaro	febrero	2020	feb-20	1
4730	8/2/2020	0:00:00	28.27	Jicaro	febrero	2020	feb-20	1
4731	8/2/2020	0:30:00	28.295	Jicaro	febrero	2020	feb-20	1
4732	8/2/2020	1:00:00	28.171	Jicaro	febrero	2020	feb-20	1
4733	8/2/2020	1:30:00	28.295	Jicaro	febrero	2020	feb-20	1
4734	8/2/2020	2:00:00	28.32	Jicaro	febrero	2020	feb-20	1
4735	8/2/2020	2:30:00	28.295	Jicaro	febrero	2020	feb-20	1
4736	8/2/2020	3:00:00	28.32	Jicaro	febrero	2020	feb-20	1
4737	8/2/2020	3:30:00	28.345	Jicaro	febrero	2020	feb-20	1
4738	8/2/2020	4:00:00	28.345	Jicaro	febrero	2020	feb-20	1
4739	8/2/2020	4:30:00	28.295	Jicaro	febrero	2020	feb-20	1
4740	8/2/2020	5:00:00	28.369	Jicaro	febrero	2020	feb-20	1
4741	8/2/2020	5:30:00	28.345	Jicaro	febrero	2020	feb-20	1
4742	8/2/2020	6:00:00	28.27	Jicaro	febrero	2020	feb-20	1
4743	8/2/2020	6:30:00	28.27	Jicaro	febrero	2020	feb-20	1
4744	8/2/2020	7:00:00	28.369	Jicaro	febrero	2020	feb-20	1
4745	8/2/2020	7:30:00	28.345	Jicaro	febrero	2020	feb-20	1
4746	8/2/2020	8:00:00	28.32	Jicaro	febrero	2020	feb-20	1
4747	8/2/2020	8:30:00	28.419	Jicaro	febrero	2020	feb-20	1
4748	8/2/2020	9:00:00	28.369	Jicaro	febrero	2020	feb-20	1
4749	8/2/2020	9:30:00	28.419	Jicaro	febrero	2020	feb-20	1
4750	8/2/2020	10:00:00	28.345	Jicaro	febrero	2020	feb-20	1
4751	8/2/2020	10:30:00	28.394	Jicaro	febrero	2020	feb-20	1
4752	8/2/2020	11:00:00	28.444	Jicaro	febrero	2020	feb-20	1
4753	8/2/2020	11:30:00	28.444	Jicaro	febrero	2020	feb-20	1
4754	8/2/2020	12:00:00	28.196	Jicaro	febrero	2020	feb-20	1
4755	8/2/2020	12:30:00	28.27	Jicaro	febrero	2020	feb-20	1
4756	8/2/2020	13:00:00	28.543	Jicaro	febrero	2020	feb-20	1
4757	8/2/2020	13:30:00	28.394	Jicaro	febrero	2020	feb-20	1
4758	8/2/2020	14:00:00	28.593	Jicaro	febrero	2020	feb-20	1
4759	8/2/2020	14:30:00	28.593	Jicaro	febrero	2020	feb-20	1
4760	8/2/2020	15:00:00	28.568	Jicaro	febrero	2020	feb-20	1
4761	8/2/2020	15:30:00	28.518	Jicaro	febrero	2020	feb-20	1
4762	8/2/2020	16:00:00	28.518	Jicaro	febrero	2020	feb-20	1
4763	8/2/2020	16:30:00	28.766	Jicaro	febrero	2020	feb-20	1
4764	8/2/2020	17:00:00	28.717	Jicaro	febrero	2020	feb-20	1
4765	8/2/2020	17:30:00	28.642	Jicaro	febrero	2020	feb-20	1
4766	8/2/2020	18:00:00	28.667	Jicaro	febrero	2020	feb-20	1
4767	8/2/2020	18:30:00	28.692	Jicaro	febrero	2020	feb-20	1
4768	8/2/2020	19:00:00	28.493	Jicaro	febrero	2020	feb-20	1
4769	8/2/2020	19:30:00	28.617	Jicaro	febrero	2020	feb-20	1
4770	8/2/2020	20:00:00	28.617	Jicaro	febrero	2020	feb-20	1
4771	8/2/2020	20:30:00	28.593	Jicaro	febrero	2020	feb-20	1
4772	8/2/2020	21:00:00	27.998	Jicaro	febrero	2020	feb-20	1
4773	8/2/2020	21:30:00	27.481	Jicaro	febrero	2020	feb-20	1
4774	8/2/2020	22:00:00	26.916	Jicaro	febrero	2020	feb-20	1
4775	8/2/2020	22:30:00	27.776	Jicaro	febrero	2020	feb-20	1
4776	8/2/2020	23:00:00	27.112	Jicaro	febrero	2020	feb-20	1
4777	8/2/2020	23:30:00	27.308	Jicaro	febrero	2020	feb-20	1
4778	9/2/2020	0:00:00	27.161	Jicaro	febrero	2020	feb-20	1
4779	9/2/2020	0:30:00	26.769	Jicaro	febrero	2020	feb-20	1
4780	9/2/2020	1:00:00	26.94	Jicaro	febrero	2020	feb-20	1
4781	9/2/2020	1:30:00	26.94	Jicaro	febrero	2020	feb-20	1
4782	9/2/2020	2:00:00	26.867	Jicaro	febrero	2020	feb-20	1
4783	9/2/2020	2:30:00	27.776	Jicaro	febrero	2020	feb-20	1
4784	9/2/2020	3:00:00	27.801	Jicaro	febrero	2020	feb-20	1
4785	9/2/2020	3:30:00	27.087	Jicaro	febrero	2020	feb-20	1
4786	9/2/2020	4:00:00	27.087	Jicaro	febrero	2020	feb-20	1
4787	9/2/2020	4:30:00	27.087	Jicaro	febrero	2020	feb-20	1
4788	9/2/2020	5:00:00	26.842	Jicaro	febrero	2020	feb-20	1
4789	9/2/2020	5:30:00	27.014	Jicaro	febrero	2020	feb-20	1
4790	9/2/2020	6:00:00	26.671	Jicaro	febrero	2020	feb-20	1
4791	9/2/2020	6:30:00	26.72	Jicaro	febrero	2020	feb-20	1
4792	9/2/2020	7:00:00	27.161	Jicaro	febrero	2020	feb-20	1
4793	9/2/2020	7:30:00	26.549	Jicaro	febrero	2020	feb-20	1
4794	9/2/2020	8:00:00	26.426	Jicaro	febrero	2020	feb-20	1
4795	9/2/2020	8:30:00	26.475	Jicaro	febrero	2020	feb-20	1
4796	9/2/2020	9:00:00	26.524	Jicaro	febrero	2020	feb-20	1
4797	9/2/2020	9:30:00	27.087	Jicaro	febrero	2020	feb-20	1
4798	9/2/2020	10:00:00	26.28	Jicaro	febrero	2020	feb-20	1
4799	9/2/2020	10:30:00	26.402	Jicaro	febrero	2020	feb-20	1
4800	9/2/2020	11:00:00	27.875	Jicaro	febrero	2020	feb-20	1
4801	9/2/2020	11:30:00	28.245	Jicaro	febrero	2020	feb-20	1
4802	9/2/2020	12:00:00	27.628	Jicaro	febrero	2020	feb-20	1
4803	9/2/2020	12:30:00	26.989	Jicaro	febrero	2020	feb-20	1
4804	9/2/2020	13:00:00	26.891	Jicaro	febrero	2020	feb-20	1
4805	9/2/2020	13:30:00	27.259	Jicaro	febrero	2020	feb-20	1
4806	9/2/2020	14:00:00	26.916	Jicaro	febrero	2020	feb-20	1
4807	9/2/2020	14:30:00	26.207	Jicaro	febrero	2020	feb-20	1
4808	9/2/2020	15:00:00	25.793	Jicaro	febrero	2020	feb-20	1
4809	9/2/2020	15:30:00	26.158	Jicaro	febrero	2020	feb-20	1
4810	9/2/2020	16:00:00	25.574	Jicaro	febrero	2020	feb-20	1
4811	9/2/2020	16:30:00	25.623	Jicaro	febrero	2020	feb-20	1
4812	9/2/2020	17:00:00	25.283	Jicaro	febrero	2020	feb-20	1
4813	9/2/2020	17:30:00	24.605	Jicaro	febrero	2020	feb-20	1
4814	9/2/2020	18:00:00	24.436	Jicaro	febrero	2020	feb-20	1
4815	9/2/2020	18:30:00	24.315	Jicaro	febrero	2020	feb-20	1
4816	9/2/2020	19:00:00	24.677	Jicaro	febrero	2020	feb-20	1
4817	9/2/2020	19:30:00	24.581	Jicaro	febrero	2020	feb-20	1
4818	9/2/2020	20:00:00	24.508	Jicaro	febrero	2020	feb-20	1
4819	9/2/2020	20:30:00	24.484	Jicaro	febrero	2020	feb-20	1
4820	9/2/2020	21:00:00	24.702	Jicaro	febrero	2020	feb-20	1
4821	9/2/2020	21:30:00	24.291	Jicaro	febrero	2020	feb-20	1
4822	9/2/2020	22:00:00	24.581	Jicaro	febrero	2020	feb-20	1
4823	9/2/2020	22:30:00	24.653	Jicaro	febrero	2020	feb-20	1
4824	9/2/2020	23:00:00	24.992	Jicaro	febrero	2020	feb-20	1
4825	9/2/2020	23:30:00	24.557	Jicaro	febrero	2020	feb-20	1
4826	10/2/2020	0:00:00	24.388	Jicaro	febrero	2020	feb-20	1
4827	10/2/2020	0:30:00	24.436	Jicaro	febrero	2020	feb-20	1
4828	10/2/2020	1:00:00	24.146	Jicaro	febrero	2020	feb-20	1
4829	10/2/2020	1:30:00	24.195	Jicaro	febrero	2020	feb-20	1
4830	10/2/2020	2:00:00	24.002	Jicaro	febrero	2020	feb-20	1
4831	10/2/2020	2:30:00	23.93	Jicaro	febrero	2020	feb-20	1
4832	10/2/2020	3:00:00	23.833	Jicaro	febrero	2020	feb-20	1
4833	10/2/2020	3:30:00	23.352	Jicaro	febrero	2020	feb-20	1
4834	10/2/2020	4:00:00	23.016	Jicaro	febrero	2020	feb-20	1
4835	10/2/2020	4:30:00	23.376	Jicaro	febrero	2020	feb-20	1
4836	10/2/2020	5:00:00	23.689	Jicaro	febrero	2020	feb-20	1
4837	10/2/2020	5:30:00	23.809	Jicaro	febrero	2020	feb-20	1
4838	10/2/2020	6:00:00	23.761	Jicaro	febrero	2020	feb-20	1
4839	10/2/2020	6:30:00	23.665	Jicaro	febrero	2020	feb-20	1
4840	10/2/2020	7:00:00	23.785	Jicaro	febrero	2020	feb-20	1
4841	10/2/2020	7:30:00	23.954	Jicaro	febrero	2020	feb-20	1
4842	10/2/2020	8:00:00	24.026	Jicaro	febrero	2020	feb-20	1
4843	10/2/2020	8:30:00	24.677	Jicaro	febrero	2020	feb-20	1
4844	10/2/2020	9:00:00	24.871	Jicaro	febrero	2020	feb-20	1
4845	10/2/2020	9:30:00	23.665	Jicaro	febrero	2020	feb-20	1
4846	10/2/2020	10:00:00	24.074	Jicaro	febrero	2020	feb-20	1
4847	10/2/2020	10:30:00	24.171	Jicaro	febrero	2020	feb-20	1
4848	10/2/2020	11:00:00	24.026	Jicaro	febrero	2020	feb-20	1
4849	10/2/2020	11:30:00	24.05	Jicaro	febrero	2020	feb-20	1
4850	10/2/2020	12:00:00	23.857	Jicaro	febrero	2020	feb-20	1
4851	10/2/2020	12:30:00	24.122	Jicaro	febrero	2020	feb-20	1
4852	10/2/2020	13:00:00	24.532	Jicaro	febrero	2020	feb-20	1
4853	10/2/2020	13:30:00	24.484	Jicaro	febrero	2020	feb-20	1
4854	10/2/2020	14:00:00	24.532	Jicaro	febrero	2020	feb-20	1
4855	10/2/2020	14:30:00	23.857	Jicaro	febrero	2020	feb-20	1
4856	10/2/2020	15:00:00	23.761	Jicaro	febrero	2020	feb-20	1
4857	10/2/2020	15:30:00	23.737	Jicaro	febrero	2020	feb-20	1
4858	10/2/2020	16:00:00	23.689	Jicaro	febrero	2020	feb-20	1
4859	10/2/2020	16:30:00	23.713	Jicaro	febrero	2020	feb-20	1
4860	10/2/2020	17:00:00	23.737	Jicaro	febrero	2020	feb-20	1
4861	10/2/2020	17:30:00	23.809	Jicaro	febrero	2020	feb-20	1
4862	10/2/2020	18:00:00	23.809	Jicaro	febrero	2020	feb-20	1
4863	10/2/2020	18:30:00	23.713	Jicaro	febrero	2020	feb-20	1
4864	10/2/2020	19:00:00	23.737	Jicaro	febrero	2020	feb-20	1
4865	10/2/2020	19:30:00	23.809	Jicaro	febrero	2020	feb-20	1
4866	10/2/2020	20:00:00	23.881	Jicaro	febrero	2020	feb-20	1
4867	10/2/2020	20:30:00	23.93	Jicaro	febrero	2020	feb-20	1
4868	10/2/2020	21:00:00	23.905	Jicaro	febrero	2020	feb-20	1
4869	10/2/2020	21:30:00	23.761	Jicaro	febrero	2020	feb-20	1
4870	10/2/2020	22:00:00	23.833	Jicaro	febrero	2020	feb-20	1
4871	10/2/2020	22:30:00	23.881	Jicaro	febrero	2020	feb-20	1
4872	10/2/2020	23:00:00	24.122	Jicaro	febrero	2020	feb-20	1
4873	10/2/2020	23:30:00	23.761	Jicaro	febrero	2020	feb-20	1
4874	11/2/2020	0:00:00	24.05	Jicaro	febrero	2020	feb-20	1
4875	11/2/2020	0:30:00	24.05	Jicaro	febrero	2020	feb-20	1
4876	11/2/2020	1:00:00	23.954	Jicaro	febrero	2020	feb-20	1
4877	11/2/2020	1:30:00	24.074	Jicaro	febrero	2020	feb-20	1
4878	11/2/2020	2:00:00	24.146	Jicaro	febrero	2020	feb-20	1
4879	11/2/2020	2:30:00	23.905	Jicaro	febrero	2020	feb-20	1
4880	11/2/2020	3:00:00	23.881	Jicaro	febrero	2020	feb-20	1
4881	11/2/2020	3:30:00	23.785	Jicaro	febrero	2020	feb-20	1
4882	11/2/2020	4:00:00	23.785	Jicaro	febrero	2020	feb-20	1
4883	11/2/2020	4:30:00	23.809	Jicaro	febrero	2020	feb-20	1
4884	11/2/2020	5:00:00	23.809	Jicaro	febrero	2020	feb-20	1
4885	11/2/2020	5:30:00	23.689	Jicaro	febrero	2020	feb-20	1
4886	11/2/2020	6:00:00	23.641	Jicaro	febrero	2020	feb-20	1
4887	11/2/2020	6:30:00	23.665	Jicaro	febrero	2020	feb-20	1
4888	11/2/2020	7:00:00	23.978	Jicaro	febrero	2020	feb-20	1
4889	11/2/2020	7:30:00	24.026	Jicaro	febrero	2020	feb-20	1
4890	11/2/2020	8:00:00	24.122	Jicaro	febrero	2020	feb-20	1
4891	11/2/2020	8:30:00	23.857	Jicaro	febrero	2020	feb-20	1
4892	11/2/2020	9:00:00	23.905	Jicaro	febrero	2020	feb-20	1
4893	11/2/2020	9:30:00	24.219	Jicaro	febrero	2020	feb-20	1
4894	11/2/2020	10:00:00	24.484	Jicaro	febrero	2020	feb-20	1
4895	11/2/2020	10:30:00	24.726	Jicaro	febrero	2020	feb-20	1
4896	11/2/2020	11:00:00	26.036	Jicaro	febrero	2020	feb-20	1
4897	11/2/2020	11:30:00	25.89	Jicaro	febrero	2020	feb-20	1
4898	11/2/2020	12:00:00	24.992	Jicaro	febrero	2020	feb-20	1
4899	11/2/2020	12:30:00	25.21	Jicaro	febrero	2020	feb-20	1
4900	11/2/2020	13:00:00	25.04	Jicaro	febrero	2020	feb-20	1
4901	11/2/2020	13:30:00	25.016	Jicaro	febrero	2020	feb-20	1
4902	11/2/2020	14:00:00	24.968	Jicaro	febrero	2020	feb-20	1
4903	11/2/2020	14:30:00	24.992	Jicaro	febrero	2020	feb-20	1
4904	11/2/2020	15:00:00	24.992	Jicaro	febrero	2020	feb-20	1
[truncated: 20,958 more rows]
